# Supplementary material for: Evaluating the Quality of Health-Related WeChat Public Accounts: Cross-Sectional Study
Source: JMIR Mhealth Uhealth. 2020 May 8;8(5):e14826. doi: 10.2196/14826 (PMC7244997; doi:10.2196/14826)
Supplement: Multimedia Appendix 1 [file mhealth_v8i5e14826_app1.xlsx]

## Sheet: Worksheet
Wechat public account	Account name	Total number of articles	Total article growth compared with the previous statistical results	Number of articles read more than 100,000 times	Growth in the number of articles read more than 100,000 times compared to the previous statistical results	Total number of reads	Total growth in the number of reads compared to the previous statistical results	Average number of reads	Growth in the average number of reads compared to the previous statistical results	Number of articles being read	Growth in the number of articles being read compared to the previous statistical result	Average number of articles being read	Growth in the average number of articles being read compared to the previous statistical results	Number of times articles are released	Growth in the number of times articles released compared to previous statistical results	Number of headline articles read	Growth in the number of headline articles read compared to the previous statistical result	Number of headline articles being read	Maximum reads	Maximum number of articles being read	Ratio of articles being read	WCI	Growth in the WCI compared to the previous statistical result	Ranking among all Wechat public accounts	Change in ranking
丁香医生	DingXiangYiSheng	285	69	214	38	2648W+	6002109	92928	-1897.7	24W+	58035	861.6	-6.5	85	7	849W+	698532	200895	100001	13731	1.0%	1479.35	12.87	10	-1
丁香园	dingxiangwang	150	30	36	9	829W+	2223223	55318	4697.4	52315	18925	348.8	70.5	75	15	638W+	1714955	49447	100001	4666	1.0%	1316.13	39.11	74	32
丁香妈妈	DingXiangMaMi	170	45	32	3	886W+	1308296	52123	-8298	41921	8914	246.6	-17.5	31	4	309W+	427694	30413	100001	4665	0.0%	1263.67	1.43	137	-4
脉脉养生	mmaijiu	123	32	29	7	791W+	1883726	64338	-1923.9	29081	7782	236.4	2.3	30	7	294W+	677754	14948	100001	1971	0.0%	1252.35	24.8	153	59
新老人	xinlaoren	248	51	20	0	1033W+	1180887	41683	-4796.5	75699	9989	305.2	-28.4	31	3	241W+	123049	20235	100001	1612	1.0%	1246	-11.3	170	-32
三甲传真	sanjiachuanzhen	75	17	25	4	464W+	1106187	61923	922.4	45351	18325	604.7	138.7	31	10	290W+	948830	31281	100001	7403	1.0%	1244.71	41.62	173	110
BTV我是大医生官微	woshidayisheng	114	29	26	10	630W+	1824877	55348	2585.8	16662	4051	146.2	-2.2	31	4	301W+	600364	7948	100001	460	0.0%	1210.85	23.78	289	48
健康时报	jksb2013	127	28	2	1	459W+	1073072	36192	603	31020	6016	244.3	-8.3	62	14	303W+	671594	21180	100001	1511	1.0%	1194.5	21.78	344	45
壹心理	yixinligongkaike	186	18	10	1	486W+	447196	26173	-142.3	39063	3922	210	0.8	31	3	270W+	343186	28457	100001	3142	1.0%	1179.26	2.03	393	-24
第十一诊室	ConsultingRoom_11	124	15	2	1	438W+	1156121	35381	5737.7	40345	4020	325.4	-7.9	31	3	196W+	344772	29248	100001	3011	1.0%	1177.28	25.11	398	69
丁香生活研究所	baojiandaifu	46	7	10	-6	286W+	42906	62388	-10097.7	13480	-2207	293	-109.2	24	-4	205W+	-382782	10652	100001	1368	0.0%	1163.55	-38.3	453	-162
养生固本健康人生	infinitus_ysgbjkrs	31	9	4	3	209W+	706811	67575	4483.6	10990	2660	354.5	-24.1	31	9	209W+	706811	10990	100001	668	1.0%	1149.55	40	514	166
中医养生	zhongyi703	248	24	4	-1	470W+	304319	18958	-672.7	39637	12231	159.8	37.5	31	3	202W+	230438	18481	100001	3410	1.0%	1137.27	11.83	567	26
健康养身	jkys563	247	23	0	0	521W+	293530	21133	-859.4	38354	6100	155.3	11.3	31	3	163W+	185292	12094	74853	1379	1.0%	1124.44	1.62	652	-46
艾灸5555	aijiu5555	107	34	0	0	334W+	960057	31260	-1407.8	25167	6521	235.2	-20.2	31	6	158W+	229620	11869	92484	1151	1.0%	1122.9	15.48	659	34
生命时报	LT0385	121	44	0	-1	309W+	1053347	25609	-954	15600	4584	128.9	-14.2	77	18	257W+	752006	12336	96536	469	1.0%	1122.22	30.39	664	129
医学界	yixuejiezazhi	186	38	8	1	395W+	301628	21259	-3420.3	22693	2815	122	-12.3	31	3	192W+	-106358	14014	100001	4325	1.0%	1121.65	-15.7	666	-136
零点养身	lingdianys	248	24	0	0	494W+	231419	19924	-1101.7	30972	5817	124.9	12.6	31	3	164W+	150811	11155	80927	1067	1.0%	1114.53	-1.37	711	-69
华医网	huayiwang91	248	24	5	0	541W+	1031753	21831	2267	12277	4792	49.5	16.1	31	3	213W+	426689	5084	100001	447	0.0%	1114.31	31.73	713	137
院长在线	present-wired	250	26	12	-1	480W+	332396	19214	-746.3	14711	1675	58.8	0.6	33	5	231W+	84226	7347	100001	834	0.0%	1114.15	-7.11	714	-98
BTV养生堂	btv_yangshengtang	32	0	27	4	312W+	151620	97576	4738.1	23006	6912	718.9	216	4	0	40W+	0	4144	100001	1682	1.0%	1108.8	2.81	744	-45
脉脉养生	mmysvip	111	28	0	-2	297W+	579233	26833	-2073.3	27880	7462	251.2	5.2	30	8	124W+	160980	13349	90956	2418	1.0%	1100.52	5.17	794	-30
道医	cndaoyi	129	17	1	1	268W+	303796	20810	-446.2	20468	6695	158.7	35.7	31	3	151W+	361755	8785	100001	1197	1.0%	1080.14	22.68	953	83
经络通全身	mmyixue	112	39	0	0	301W+	1165215	26929	1575.2	14170	5233	126.5	4.1	28	10	134W+	545660	6654	77070	401	0.0%	1077.39	52.56	971	374
国医大师健康	gydsys	180	38	2	-1	339W+	635032	18887	-582.2	22226	2551	123.5	-15.1	30	5	123W+	177592	9161	100001	1407	1.0%	1076.01	4.86	982	-60
名医养生	yy212200	132	18	1	-1	296W+	495068	22491	791.5	16077	1754	121.8	-3.8	22	3	120W+	185177	7222	100001	1540	1.0%	1071.7	14.91	1026	17
烧伤超人阿宝	shaoshangchaoren	46	-38	7	-2	108W+	-949906	23532	-663.2	63384	1541	1377.9	641.7	10	-15	86W+	-889887	63155	100001	14037	6.0%	1065.7	-80.1	1080	-591
家庭医生	jtys1983	128	37	3	3	262W+	1194882	20479	4804.1	8988	2997	70.2	4.4	31	6	176W+	658551	5288	100001	306	0.0%	1061.69	71.88	1125	663
小薇健康	wdz4006677400	32	0	16	7	250W+	468081	78374	14627.6	9434	-190	294.8	-6	4	0	40W+	0	1907	100001	964	0.0%	1059.82	5.37	1146	-91
FitTime睿健时代	RJFitTime	123	25	1	1	228W+	522879	18578	596.2	7651	2398	62.2	8.6	31	4	143W+	396295	4636	100001	1056	0.0%	1038.57	31.21	1360	190
康宝莱微刊	herbalifedaily	40	7	0	0	142W+	445810	35562	5966.1	4491	828	112.3	1.3	31	3	128W+	390792	4009	64136	246	0.0%	1029.1	33.41	1464	256
黄帝内经与健康生活	hdnjyjksh	186	28	0	0	255W+	435583	13730	323.7	23100	7168	124.2	23.4	31	3	97W+	220153	9885	69528	1373	1.0%	1026.82	32.59	1491	244
基层医师公社	jicengyishi	169	42	1	-1	271W+	735641	16071	477.5	6674	1907	39.5	2	31	3	135W+	254612	3205	100001	480	0.0%	1025.84	21.47	1501	94
四川大学华西医院	WestChina_Hospital	11	1	5	1	76W+	94349	69828	2452.1	12268	-7831	1115.3	-894.6	4	0	40W+	0	8079	100001	3216	2.0%	1023.79	-26.03	1531	-445
健康之路	yihu4006677400	32	0	5	2	170W+	145180	53152	4536.9	6898	1554	215.6	48.6	4	0	40W+	60064	2827	100001	1269	0.0%	1018.15	15.92	1597	25
健康圈	amy6562	157	34	0	0	246W+	541311	15676	67.7	8541	1569	54.4	-2.3	31	3	126W+	263724	3063	53839	246	0.0%	1008.29	10.05	1733	-40
浙江大健康	zjdjk1	39	6	0	0	122W+	301733	31499	3416.5	2798	-45	71.7	-14.5	31	3	114W+	270066	2665	90367	375	0.0%	1004.63	25.15	1777	164
健身训练营	jianshenxunlianying	123	13	1	0	216W+	205657	17635	-214.5	5901	580	48	-0.4	31	3	101W+	-43481	2766	100001	529	0.0%	1003.81	-7.25	1789	-281
医学论坛网	cmt_1999	223	61	1	-1	230W+	687118	10316	356.9	10077	2203	45.2	-3.4	31	7	127W+	600378	5874	100001	544	0.0%	1002.23	45.5	1813	501
水滴互助	shuidihuzhu	24	8	6	2	133W+	754329	55709	19291.2	3978	2103	165.8	48.6	4	0	40W+	0	2066	100001	964	0.0%	997.24	65.18	1888	897
中医养生	AAzyys	248	24	0	0	220W+	357306	8887	642.9	24716	12541	99.7	45.3	31	3	87W+	221371	15017	71913	2393	1.0%	995.87	53.46	1910	671
邵逸夫医院	srrsh199405	32	4	0	0	95W+	29571	29837	-3206.4	4406	-968	137.7	-54.2	31	3	95W+	24815	4383	87830	481	0.0%	994.06	-21.22	1938	-481
名医话养生	myhys555	168	0	0	0	225W+	50422	13405	300.1	9036	-3677	53.8	-21.9	28	0	89W+	52770	3455	84953	301	0.0%	987.75	-8.1	2031	-312
环境养生	HuangJingYangSheng	167	34	0	0	214W+	152499	12869	-2143.2	11730	2072	70.2	-2.4	31	4	92W+	17740	5001	55253	454	1.0%	986.94	-18.65	2045	-469
中医思维十	zhongyisw	69	11	2	1	122W+	207692	17808	203.6	5481	158	79.4	-12.4	30	2	103W+	200663	5155	100001	652	0.0%	986.64	8.76	2052	-86
健身	fitnesshot	102	7	0	0	169W+	335402	16659	2303	6392	1061	62.7	6.6	31	5	97W+	133509	2983	79025	473	0.0%	986.15	20.96	2061	104
名医话养生	mh9818	168	36	0	0	209W+	214018	12455	-1775.6	13475	2131	80.2	-5.7	31	4	85W+	14192	5436	45004	552	1.0%	980.65	-18.78	2152	-483
赛柏蓝	MIC366	247	39	0	0	304W+	738554	12322	1240.4	2755	636	11.2	1	31	3	132W+	217273	1018	87890	101	0.0%	980.65	22.36	2153	135
益丰大药房	YF-DYF	23	7	4	2	84W+	216716	36873	-2587.4	7465	1171	324.6	-68.8	5	1	43W+	120273	4510	100001	1271	1.0%	977.46	15.36	2217	8
养生中国	YANGSHENG-CN	83	23	0	0	145W+	621674	17479	3661.1	6476	2353	78	9.3	31	8	78W+	301917	3653	95245	451	0.0%	976.69	59.09	2233	885
允斌顺时生活	chen_yunbin	29	1	0	0	85W+	158453	29585	4602.5	5157	1142	177.8	34.4	28	2	85W+	184572	5111	44488	327	1.0%	975.15	25.79	2257	187
中医养生与健康	okzyys	248	24	0	0	226W+	164169	9136	-245.9	13916	3544	56.1	9.8	31	3	87W+	28732	5939	51005	828	1.0%	971.21	1.55	2326	-239
e互助	ehuzhu	17	7	4	1	89W+	437358	52791	6782.1	2798	1127	164.6	-2.5	4	0	39W+	9675	2127	100001	865	0.0%	970.32	36.75	2349	408
健康秘诀	jkmj666	155	17	0	0	158W+	77062	10234	-702.3	16810	5154	108.5	24	31	3	76W+	99851	9793	61684	1549	1.0%	969.35	14.36	2362	-16
健康160	A91160	32	7	3	-1	108W+	133473	33798	-4124.5	3650	-196	114.1	-39.7	4	0	39W+	72881	2893	100001	1438	0.0%	960.66	-3.1	2530	-333
夕阳好	xiyanghaowx	32	8	4	2	96W+	251675	30294	388.6	6509	2308	203.4	28.4	4	1	40W+	148300	3148	100001	1094	1.0%	960.6	43.26	2531	592
中医技术殿堂	zyjsdt	173	52	0	0	178W+	306772	10297	-1890	12439	2324	71.9	-11.7	31	5	75W+	143963	5187	68090	407	1.0%	960.31	10.53	2540	-103
医学之声	vom120	217	20	0	0	201W+	307114	9286	616.2	7440	1508	34.3	4.2	31	3	82W+	69180	3768	95100	523	0.0%	958.41	16.12	2567	20
广州中医药大学第一附属医院	gzzyydxdyfsyy	16	0	3	2	71W+	176380	44514	11023.7	4170	1407	260.6	87.9	4	0	38W+	84124	2586	100001	738	1.0%	957.46	39.11	2584	503
药圈网	wwwyaoqnet	158	15	1	1	193W+	493731	12269	2165.7	4436	-206	28.1	-4.4	31	3	90W+	311063	1362	100001	139	0.0%	956.37	27.47	2616	246
健康谈	jiankangtan001	56	12	0	0	110W+	302469	19725	1494.7	5247	1627	93.7	11.4	31	4	76W+	153677	3719	45063	305	0.0%	953.86	26.74	2654	236
瘦龙健康	thinlonghealth	61	26	0	-1	97W+	460811	15955	1313.7	5136	2649	84.2	13.1	31	13	79W+	391263	4722	87547	476	1.0%	952.38	70.12	2676	1393
中医书友会	zhongyishuyou	93	9	0	0	135W+	232054	14620	1196.2	5713	-1028	61.4	-18.9	31	3	78W+	117696	3175	39619	207	0.0%	942.77	-4.78	2873	-400
黄帝内经养生院	hdnjwy	155	39	0	0	149W+	345137	9663	-273.6	12523	2517	80.8	-5.5	31	5	66W+	116670	5404	46498	507	1.0%	937.88	14.1	2969	-7
新经络	QQQ714742875	184	48	0	0	187W+	613587	10203	910.8	6207	2413	33.7	5.8	31	8	77W+	260393	2720	40838	443	0.0%	937.14	47.53	2988	872
南京卫生12320	Health_NJ	96	11	0	0	117W+	335235	12275	2355.4	5305	1228	55.3	7.3	27	3	75W+	222706	3039	74967	476	0.0%	936.53	46	3001	817
JSBC万家灯火	wjdh2015	72	16	0	0	120W+	274269	16771	105.9	4022	1136	55.9	4.4	31	3	75W+	160353	2480	42680	149	0.0%	936.47	22.37	3002	199
中医养生堂	zyyst99	96	-71	1	0	148W+	-1542779	15454	-2668.2	5308	-12360	55.3	-50.5	12	-8	49W+	-397906	1334	100001	312	0.0%	934.57	-116.88	3038	-1965
企鹅杏仁	kcfdoctor	17	0	4	2	80W+	101507	47633	5971	1313	109	77.2	6.4	4	0	40W+	84065	690	100001	285	0.0%	934.43	17.18	3043	82
国医名家	guoyimingjia99	248	52	0	0	207W+	283024	8360	-773.9	7645	1795	30.8	1	31	5	73W+	103723	2895	44919	576	0.0%	933.71	8.14	3053	-126
微医	weiyi_guahao	24	6	4	1	80W+	93610	33548	-5982.2	2776	589	115.7	-5.8	4	1	40W+	100001	1268	100001	436	0.0%	933.42	4.28	3058	-204
中国医学论坛报	CMT-zonghe	182	60	1	1	135W+	516208	7450	567.2	8183	3373	45	5.6	31	3	67W+	175276	4542	100001	985	1.0%	925.11	44.44	3264	845
成都商报四川名医	scmingyi	156	47	0	0	140W+	567124	8980	1330.8	3538	1145	22.7	0.7	31	3	94W+	400889	2136	74347	158	0.0%	922.72	59.12	3330	1285
浙大二院	zyey1869	31	2	0	0	74W+	25999	23898	-751.6	1741	-599	56.2	-24.5	31	3	74W+	28689	1741	43639	165	0.0%	919.01	-35.07	3437	-1076
乐约健康	leyijk	24	5	2	0	79W+	157991	33231	-429.7	1596	607	66.5	14.4	4	0	37W+	42033	753	100001	377	0.0%	915.26	15.83	3548	31
健康养生秘诀	jkysmj1314	180	34	0	0	154W+	238391	8608	-371.9	10243	2363	56.9	2.9	30	5	57W+	131731	3950	35344	460	1.0%	914.93	2.93	3560	-301
微脉本地健康	wemay-ichoice-me	22	5	4	1	82W+	131032	37724	-3387.4	792	80	36	-5.9	4	0	40W+	78866	573	100001	309	0.0%	911.87	2.51	3628	-314
养生每日推送	FDHealth	127	38	0	0	117W+	408106	9229	644.8	4887	1525	38.5	0.7	31	6	82W+	258919	2625	44924	235	0.0%	910.81	38.59	3650	705
中国药店	zgyd666	192	54	1	1	136W+	707136	7102	2345	4225	2612	22	10.3	31	3	69W+	409770	2672	100001	1179	0.0%	909.1	132.99	3694	4654
人卫健康	renweijiankang	96	13	0	0	102W+	252343	10683	1367	6160	1603	64.2	9.3	31	3	56W+	122883	3258	62215	359	1.0%	907.74	28.41	3719	423
人到中年	rdzn304050	186	40	0	0	143W+	272932	7726	-247.3	6976	2340	37.5	5.7	31	5	65W+	166076	3723	41576	262	0.0%	905.5	17.75	3777	132
健康养身百科大全	dyjkys	248	24	0	0	148W+	126357	5988	-77.4	14229	6070	57.4	21	31	3	56W+	42856	7859	35707	1072	1.0%	905.33	15.74	3787	76
北京114	BJ114happytime	16	2	2	1	53W+	210601	33348	10278.8	2754	1725	172.1	98.6	4	0	28W+	142597	1873	100001	856	1.0%	904.61	89.54	3808	2654
健美健身联盟	jianmeijianshen	125	31	0	0	139W+	463064	11189	1236.3	2454	596	19.6	-0.2	31	7	67W+	221096	1134	48502	334	0.0%	902.67	45.1	3863	937
羊爸爸	yangbabayuer	39	9	0	0	67W+	203305	17323	1579.9	2317	50	59.4	-16.2	31	3	62W+	171545	2234	42267	173	0.0%	895.51	22.47	4070	258
中医艾灸养生	zyys899	248	24	0	0	163W+	184481	6582	118.4	10569	975	42.6	-0.2	31	3	57W+	81633	3803	25992	220	1.0%	894.59	-3.27	4091	-460
郑州大学附属郑州中心医院	zzszxyywx	88	13	0	0	79W+	169268	9081	682.8	70222	37190	798	357.6	31	3	23W+	-7538	24322	24289	1167	9.0%	893.65	20.55	4120	206
医殇	csyy_ywk_ysb	57	15	0	0	59W+	431785	10495	6532.3	6801	5898	119.3	97.8	28	7	48W+	364071	5568	89566	1014	1.0%	892.52	222.72	4149	11876
一节瑜伽课	vipsx77	180	32	0	0	145W+	242780	8068	-103.9	6260	1011	34.8	-0.7	31	3	55W+	57634	2433	32228	213	0.0%	890.42	2.79	4218	-305
乳腺癌互助圈	Female_health	124	27	0	0	125W+	300191	10135	273.5	3296	736	26.6	0.2	31	3	62W+	122205	1867	33922	126	0.0%	889.89	14.13	4234	21
医药代表	mrclub	87	16	0	0	114W+	422409	13177	2980	1584	498	18.2	2.9	29	8	64W+	183663	928	45907	180	0.0%	889.56	47.61	4247	1094
深圳市儿童医院	szsetyy001	13	0	3	1	50W+	34271	38771	2636.3	881	-278	67.8	-21.4	4	0	35W+	1707	550	100001	195	0.0%	887.5	-17.42	4308	-875
江西省中医院	jxszyydyh	48	13	1	1	66W+	308743	13823	3686.9	2092	1152	43.6	16.7	25	5	51W+	265388	1700	100001	684	0.0%	886.33	111.32	4365	4050
瑜伽解剖学	yoga-jiepouxue	126	10	0	0	102W+	274369	8144	1663.1	3231	360	25.6	0.8	31	3	67W+	204790	2394	53991	195	0.0%	883.25	45.39	4444	1071
完美中国服务号	vip-perfect99	17	-1	0	-1	45W+	-45853	26826	-1057	3399	719	199.9	51	4	0	25W+	-42872	1870	88762	761	1.0%	881.69	-23.23	4493	-1059
李教授谈未病	gh_14053cb87a8e	12	6	0	0	34W+	211477	28910	6336.1	2403	1804	200.3	100.5	12	8	34W+	232511	2403	61506	570	1.0%	880.23	129.98	4536	5246
检验医学网	labmedcn	137	28	1	1	89W+	-6580	6512	-1733.2	5649	1478	41.2	2.9	31	3	55W+	-31214	2871	100001	532	1.0%	879.88	-15.24	4547	-853
罗大伦博士	Drluodalun	24	6	0	0	44W+	118295	18513	401	3803	80	158.5	-48.3	24	6	44W+	118295	3803	39034	320	1.0%	879.47	18.53	4559	144
华中科技大学同济医院	whtongji1900	9	0	0	0	35W+	19263	39692	2140.4	1903	37	211.4	4.1	4	0	23W+	-12168	1457	90073	684	1.0%	879.46	-9.67	4560	-687
医脉通	medlive	137	33	1	1	90W+	332278	6588	1104.6	4309	1965	31.5	9	31	4	56W+	243089	2901	100001	621	0.0%	877.62	81.37	4613	2669
Tips: If exporting the list for media release, please indicate that the data is from "Qingbo Bigdata-Qingbo index", and please embed the logo of Qingbo index, logo url: http://gsdata-img1.oss-cn-hangzhou.aliyuncs.com/gsdata/gsdata_doc/images/logo.png
