# Supplementary material for: Evaluating the Quality of Health-Related WeChat Public Accounts: Cross-Sectional Study
Source: JMIR Mhealth Uhealth. 2020 May 8;8(5):e14826. doi: 10.2196/14826 (PMC7244997; doi:10.2196/14826)
Supplement: Multimedia Appendix 3 [file mhealth_v8i5e14826_app3.xls]

## Sheet: HONCode
WCI ranking	Wechat public account	Name of WPA	WCI	Certificate information	Certification status	Subject classification	Type of content	HONcode（15 Questions）
								Q1	Q2	Q3	Q4	Q5	Q6	Q7	Q8	Q9	Q10	Q11	Q12		Q13	Q14	Q15
																			1	2
1	丁香医生	DingXiangYiSheng	1479.35	杭州联科美讯生物医药技术有限公司	Yes	Company	Comprehensive information	A	C	B	A	A	B	C	D	C	C	B	B	B	CE	D	B
2	丁香园	dingxiangwang	1316.13	杭州联科美讯生物医药技术有限公司	Yes	Company	Comprehensive information	A	C	B	A	A	B	C	D	C	C	B	B	B	CE	D	B
3	丁香妈妈	DingXiangMaMi	1263.67	杭州联科美讯生物医药技术有限公司	Yes	Company	Health of key population	A	C	B	A	A	A	C	D	C	C	B	B	B	CE	D	B
4	脉脉养生	mmaijiu	1252.35	上海政凯信息科技有限公司	No	Individual	Comprehensive information	A	C	B	A	A	B	C	D	C	C	B	B	B	CE	D	B
5	新老人	xinlaoren	1246	湖南快乐老人产业经营有限公司	Yes	Company	Health of key population	A	C	B	A	B	B	C	D	C	C	B	B	B	CE	D	B
6	三甲传真	sanjiachuanzhen	1244.71	暂未认证	No	Individual	Comprehensive information	A	C	B	A	B	B	C	D	C	C	B	B	B	CE	D	B
7	BTV我是大医生官微	woshidayisheng	1210.85	北京京视卫星传媒有限责任公司	Yes	Company	Comprehensive information	A	C	B	A	B	B	C	D	C	C	B	B	B	CE	D	B
8	健康时报	jksb2013	1194.5	《健康时报》社有限责任公司	Yes	Company	Comprehensive information	A	C	B	A	B	B	C	D	C	C	B	B	B	CE	D	B
9	壹心理	yixinligongkaike	1179.26	广州市人心网络科技有限公司	Yes	Company	Mental health	A	C	B	A	A	A	C	D	C	C	B	B	B	CE	D	B
10	第十一诊室	ConsultingRoom_11	1177.28	北京六知健康管理有限公司	Yes	Company	Comprehensive information	A	C	B	A	A	A	C	D	C	C	B	B	B	CE	D	B
11	丁香生活研究所	baojiandaifu	1163.55	杭州联科美讯生物医药技术有限公司	Yes	Company	Comprehensive information	A	C	B	A	B	A	C	D	C	C	B	B	B	CE	D	B
12	养生固本健康人生	infinitus_ysgbjkrs	1149.55	无限极(中国)有限公司	Yes	Company	Rational diet	A	C	B	A	B	B	C	D	C	C	B	B	B	CE	D	B
13	中医养生	zhongyi703	1137.27	暂未认证	No	Individual	Comprehensive information	A	C	B	B	B	B	C	D	C	C	B	B	B	CE	D	B
14	健康养身	jkys563	1124.44	太原零点科技有限公司	Yes	Company	Comprehensive information	A	C	B	A	B	B	C	D	C	C	B	B	B	CE	D	B
16	生命时报	LT0385	1122.22	《生命时报》社	Yes	NGO	Comprehensive information	A	C	B	A	B	B	C	D	C	C	B	B	B	CE	D	B
17	医学界	yixuejiezazhi	1121.65	上海毕马广告有限公司	Yes	Company	Comprehensive information	A	C	B	A	A	B	C	D	C	C	B	B	B	CE	D	B
18	零点养身	lingdianys	1114.53	太原零点科技有限公司	Yes	Company	Rational diet	A	C	B	B	B	B	C	D	C	C	B	B	B	CE	D	B
19	华医网	huayiwang91	1114.31	北京华医网科技股份有限公司	Yes	Company	Comprehensive information	A	C	B	A	A	A	C	D	C	C	B	B	B	CE	D	B
20	院长在线	present-wired	1114.15	广州中邑复观品牌策划有限公司	Yes	Company	Comprehensive information	A	C	B	B	B	A	C	D	C	C	B	B	B	CE	D	B
21	BTV养生堂	btv_yangshengtang	1108.8	北京电视台	Yes	NGO	Comprehensive information	A	C	B	A	B	B	C	D	C	C	B	B	B	CE	D	B
22	脉脉养生	mmysvip	1100.52	香河县脉脉养生堂	Yes	Individual	Comprehensive information	A	C	B	A	B	B	C	D	C	C	B	B	B	CE	D	B
24	经络通全身	mmyixue	1077.39	香河天脉保健器材销售有限公司	No	Company	Comprehensive information	A	C	B	A	B	B	C	D	C	B	B	B	B	CE	D	B
25	国医大师健康	gydsys	1076.01	湖南潇湘晨报传媒经营有限公司	Yes	Company	Comprehensive information	A	C	B	A	B	B	C	D	C	C	B	B	B	CE	D	B
26	名医养生	yy212200	1071.7	暂未认证	No	Individual	Comprehensive information	A	C	B	A	B	A	C	D	C	B	B	B	B	CE	D	B
28	家庭医生	jtys1983	1061.69	《中国家庭医生》杂志社有限公司	Yes	Company	Comprehensive information	A	C	B	A	B	A	C	D	C	C	B	B	B	CE	D	B
29	小薇健康	wdz4006677400	1059.82	福建健康之路网络科技有限公司	Yes	Company	Comprehensive information	A	C	B	A	B	A	C	D	C	C	B	B	B	CE	D	B
30	FitTime睿健时代	RJFitTime	1038.57	无锡市睿健时代贸易有限公司	Yes	Company	Comprehensive information	A	C	B	A	A	A	C	D	C	C	B	B	B	CE	D	B
31	康宝莱微刊	herbalifedaily	1029.1	康宝莱(中国)保健品有限公司	Yes	Company	Sports and health	A	C	B	A	B	B	C	D	C	C	B	B	B	CE	D	B
32	黄帝内经与健康生活	hdnjyjksh	1026.82	暂未认证	No	Individual	Comprehensive information	A	C	B	A	B	B	C	D	C	C	B	B	B	CE	D	B
34	四川大学华西医院	WestChina_Hospital	1023.79	四川大学华西医院	Yes	NGO	Comprehensive information	A	C	B	A	A	A	C	D	C	C	B	B	B	CE	D	B
35	健康之路	yihu4006677400	1018.15	福建健康之路健康管理有限公司	Yes	Company	Comprehensive information	A	C	B	A	A	B	C	D	C	C	B	B	B	CE	D	B
36	健康圈	amy6562	1008.29	江阴三只狐狸网络科技有限公司	Yes	Company	Comprehensive information	A	C	B	A	B	B	C	D	C	C	B	B	B	CE	D	B
37	浙江大健康	zjdjk1	1004.63	钱江报系有限公司	Yes	Company	Health of key population	A	C	B	A	B	B	C	D	C	C	B	B	B	CE	D	B
38	健身训练营	jianshenxunlianying	1003.81	山西联创盛世文化传播有限公司	No	Company	Sports and health	A	C	B	A	B	B	C	D	C	C	B	B	B	CE	D	B
39	医学论坛网	cmt_1999	1002.23	北京瑞库普广告有限责任公司	Yes	Company	Comprehensive information	A	C	B	A	A	B	C	D	C	C	B	B	B	CE	D	B
40	水滴互助	shuidihuzhu	997.24	北京纵情向前科技有限公司	Yes	Company	Comprehensive information	A	C	B	B	B	A	C	D	C	C	B	B	B	CE	D	B
41	中医养生	AAzyys	995.87	山西微路况科技有限公司	No	Company	Comprehensive information	A	C	B	A	B	A	C	D	C	B	B	B	B	CE	D	B
42	邵逸夫医院	srrsh199405	994.06	浙江大学医学院附属邵逸夫医院(浙江省邵逸夫医院)	Yes	NGO	Comprehensive information	A	C	B	A	B	B	C	D	C	C	B	B	B	CE	D	B
43	名医话养生	myhys555	987.75	暂未认证	No	Individual	Rational diet	A	C	B	A	B	A	C	D	C	C	B	B	B	CE	D	B
44	环境养生	HuangJingYangSheng	986.94	暂未认证	No	Individual	Comprehensive information	A	C	B	A	B	B	C	D	C	C	B	B	B	CE	D	B
45	中医思维十	zhongyisw	986.64	天津宝坻益德中医门诊部	Yes	NGO	Comprehensive information	A	C	B	A	B	B	C	D	C	C	B	B	B	CE	D	B
46	健身	fitnesshot	986.15	暂未认证	No	Individual	Sports and health	A	C	B	A	B	A	C	D	C	C	B	B	B	CE	D	B
47	名医话养生	mh9818	980.65	暂未认证	No	Individual	Comprehensive information	A	C	B	A	B	B	C	D	C	C	B	B	B	CE	D	B
48	赛柏蓝	MIC366	980.65	北京赛柏蓝企业管理有限公司	Yes	Company	TCM	A	C	B	A	B	B	C	D	C	C	B	B	B	CDE	D	B
49	益丰大药房	YF-DYF	977.46	益丰大药房连锁股份有限公司	Yes	Company	Comprehensive information	B	A	A	A	B	B	A	D	B	C	B	B	B	C	C	B
50	养生中国	YANGSHENG-CN	976.69	中国中医药报社	No	NGO	TCM	A	B	A	A	B	B	C	B	BC	A	B	B	B	BD	C	B
52	中医养生与健康	okzyys	971.21	暂未认证	No	Individual	Rational diet	A	A	A	A	B	B	A	B	BC	A	A	B	B	BD	C	B
53	e互助	ehuzhu	970.32	深圳点煷信息科技有限公司	Yes	Company	Health of key population	A	C	A	A	A	B	C	B	BC	B	A	A	B	D	C	B
54	健康秘诀	jkmj666	969.35	暂未认证	No	Individual	Comprehensive information	B	C	B	A	B	B	C	B	AB	B	A	B	B	D	C	B
55	健康160	A91160	960.66	深圳市宁远科技股份有限公司	Yes	Company	Comprehensive information	A	A	A	A	B	B	C	A	BC	C	A	B	B	AC	C	B
56	夕阳好	xiyanghaowx	960.6	湖南快乐老人产业经营有限公司	Yes	Company	Comprehensive information	B	C	A	A	A	A	B	C	B	B	B	B	B	BD	C	B
57	中医技术殿堂	zyjsdt	960.31	暂未认证	No	Individual	TCM	B	C	B	A	B	B	C	B	B	B	A	B	B	BD	C	B
58	医学之声	vom120	958.41	广东医网网络信息服务有限公司	Yes	Company	Comprehensive information	A	A	A	A	A	B	C	B	BC	A	A	A	B	BCD	C	B
59	广州中医药大学第一附属医院	gzzyydxdyfsyy	957.46	广州中医药大学第一附属医院	Yes	Company	Comprehensive information	A	A	A	A	B	B	A	A	BC	A	A	B	B	C	C	B
60	药圈网	wwwyaoqnet	956.37	中国医药科技出版社有限公司	Yes	Company	TCM	A	C	A	A	B	B	A	B	B	C	B	B	B	BD	C	B
61	健康谈	jiankangtan001	953.86	上海德吉文化传播有限公司	Yes	Company	Comprehensive information	A	C	A	A	B	B	C	B	BC	B	B	B	B	AD	C	B
62	瘦龙健康	thinlonghealth	952.38	暂未认证	No	Individual	Rational diet	B	B	B	A	B	B	C	B	B	B	B	B	B	BD	C	B
63	中医书友会	zhongyishuyou	942.77	北京灵兰精诚中医科技有限公司	Yes	Company	TCM	A	B	B	A	B	B	C	B	C	A	B	B	B	CD	D	B
64	黄帝内经养生院	hdnjwy	937.88	暂未认证	No	Individual	Comprehensive information	B	C	A	A	B	B	C	B	BC	B	B	B	B	BD	C	B
65	新经络	QQQ714742875	937.14	暂未认证	No	Individual	TCM	B	C	B	A	B	B	C	B	D	B	B	B	B	C	D	B
66	南京卫生12320	Health_NJ	936.53	南京市卫生信息中心	Yes	Company	Comprehensive information	A	A	A	A	B	B	A	B	A	A	B	B	B	C	C	B
67	JSBC万家灯火	wjdh2015	936.47	江苏省广播电视集团有限公司	Yes	Company	Comprehensive information	A	B	B	A	B	B	C	B	BC	A	B	B	B	D	C	B
68	中医养生堂	zyyst99	934.57	暂未认证	No	Individual	TCM	B	C	B	A	A	B	C	B	BC	B	B	B	B	C	C	B
69	企鹅杏仁	kcfdoctor	934.43	上海爱海斯信息技术有限公司	Yes	Company	Comprehensive information	A	A	A	A	B	B	C	B	BC	A	B	B	B	C	C	B
70	国医名家	guoyimingjia99	933.71	暂未认证	No	Individual	Comprehensive information	B	C	B	A	B	B	C	D	D	C	B	B	A	C	D	B
71	微医	weiyi_guahao	933.42	挂号网（杭州）科技有限公司	Yes	Company	Comprehensive information	A	A	A	A	B	B	A	B	B	A	A	B	B	C	C	B
72	中国医学论坛报	CMT-zonghe	925.11	中国医学论坛报社	Yes	NGO	Medical scientific research	A	A	A	A	B	B	A	B	C	A	A	B	B	C	D	B
73	成都商报四川名医	scmingyi	922.72	成都商报社	Yes	NGO	Comprehensive information	A	A	A	A	B	B	A	B	CB	A	A	B	B	C	C	B
74	浙大二院	zyey1869	919.01	浙江大学医学院附属第二医院、浙江省第二医院	Yes	NGO	Comprehensive information	A	A	A	A	B	B	A	B	BC	A	A	B	B	C	D	B
75	乐约健康	leyijk	915.26	乐约电子科技（上海）有限公司	Yes	Company	Comprehensive information	A	C	A	A	B	B	C	B	A	C	A	B	B	C	C	B
76	健康养生秘诀	jkysmj1314	914.93	暂未认证	No	Individual	Comprehensive information	B	C	B	A	A	B	C	C	AB	C	A	B	B	D	D	B
77	微脉本地健康	wemay-ichoice-me	911.87	杭州求是同创网络科技有限公司	Yes	Company	Comprehensive information	A	A	A	A	B	B	C	B	BC	A	A	B	B	C	C	B
78	养生每日推送	FDHealth	910.81	《中国家庭医生》杂志社有限公司	Yes	Company	Comprehensive information	A	A	A	A	B	B	A	B	BC	A	A	B	B	BC	C	B
79	中国药店	zgyd666	909.1	《中国药店》杂志社有限公司	Yes	Company	TCM	A	A	B	A	B	B	C	B	BC	C	A	B	B	BD	C	B
80	人卫健康	renweijiankang	907.74	人民卫生出版社有限公司	Yes	Company	Comprehensive information	A	C	B	A	B	B	C	C	CD	A	A	B	B	C	C	B
81	人到中年	rdzn304050	905.5	深圳时代青年文化传媒有限公司	Yes	Company	Comprehensive information	B	C	B	A	A	B	C	D	BC	B	B	B	B	BD	C	B
82	健康养身百科大全	dyjkys	905.33	山西微路况科技有限公司	Yes	Company	Comprehensive information	B	C	A	A	B	B	C	C	AB	C	B	B	B	D	C	B
83	北京114	BJ114happytime	904.61	中国联合网络通信有限公司北京市分公司	Yes	Company	Comprehensive information	B	C	A	A	B	B	C	B	BC	C	A	B	B	C	C	B
84	健美健身联盟	jianmeijianshen	902.67	暂未认证	No	Individual	Sports and health	B	C	B	A	B	B	C	D	D	C	B	B	B	C	D	B
85	羊爸爸	yangbabayuer	895.51	成都颐生科技有限公司	Yes	Company	Comprehensive information	A	C	A	A	A	B	C	D	A	C	A	B	B	C	C	B
86	中医艾灸养生	zyys899	894.59	暂未认证	No	Individual	TCM	A	C	B	A	B	B	C	D	C	C	B	B	B	CE	D	B
87	郑州大学附属郑州中心医院	zzszxyywx	893.65	郑州市中心医院	Yes	NGO	Comprehensive information	A	C	B	A	A	B	C	D	C	C	B	B	B	CE	D	B
88	医殇	csyy_ywk_ysb	892.52	暂未认证	No	Individual	Comprehensive information	A	C	B	A	B	A	C	D	C	C	B	B	B	CE	D	B
89	一节瑜伽课	vipsx77	890.42	深圳市素丽雅化妆品有限公司	Yes	Company	Sports and health	A	C	B	A	A	B	C	D	C	C	B	B	B	CE	D	B
90	乳腺癌互助圈	Female_health	889.89	厦门鹅卵石网络科技有限公司	Yes	Company	Health of key population	A	C	B	A	A	B	C	D	C	C	B	B	B	CE	D	B
91	医药代表	mrclub	889.56	暂未认证	No	Individual	TCM	A	C	B	A	A	B	C	D	C	C	B	B	B	CE	D	B
92	深圳市儿童医院	szsetyy001	887.5	深圳市儿童医院	Yes	NGO	Comprehensive information	A	C	B	A	A	B	C	D	C	C	B	B	B	CE	D	B
93	江西省中医院	jxszyydyh	886.33	江西中医药大学附属医院	Yes	NGO	Comprehensive information	A	C	B	A	A	A	C	D	C	C	B	B	B	CE	D	B
96	李教授谈未病	gh_14053cb87a8e	880.23	吉林省后爱生物科技有限公司	Yes	Company	TCM	A	C	B	A	B	B	C	D	C	C	B	B	B	CE	D	B
97	检验医学网	labmedcn	879.88	济南莱迈信息科技有限公司	Yes	Company	Medical scientific research	A	C	B	A	A	B	C	D	C	C	B	B	B	CE	D	B
98	罗大伦博士	Drluodalun	879.47	暂未认证	No	Individual	TCM	A	C	B	A	B	B	C	D	C	C	B	B	B	CE	D	B
99	华中科技大学同济医院	whtongji1900	879.46	华中科技大学同济医学院附属同济医院	Yes	NGO	Comprehensive information	A	C	B	A	A	B	C	D	C	C	B	B	B	CE	D	B
100	医脉通	medlive	877.62	北京金叶天盛科技有限公司	Yes	Company	Comprehensive information	A	C	B	A	A	B	C	D	C	C	B	B	B	CE	D	B

## Sheet: SAM
Wechat public account	Account name	WCI	Certified information	Certification status	Subject classification	Type of content	Number of articles	Release date	Article name	Purpose	Content topics	Scope	Summary/review	Content	Reading grade level	Writing style	Vocabulary	Context	Advanced organizers	Literacy demand	Cover graphic	Type of illustrations	Relevance of illustrations	List, tables, graphs, charts	Captions	Graphics	Layout	Typography	Subheadings	Layout & typography	Interaction	Modelling of behaviours	Motivation	Learning stimulation, motivation	Cultural match	Cultural images and examples	Cultural appropriateness
医学界	yixuejiezazhi	1121.65	上海毕马广告有限公司	Yes	Company	Comprehensive information	1	2019-04-23	基因疗法首次治愈遗传病患儿，美国医生取得大突破！	2	1	1	1	5	0	0	1	2	2	5	0	0	0	0	0	0	1	1	2	4	1	0	0	1	1	1	2
医学论坛网	cmt_1999	1002.23	北京瑞库普广告有限责任公司	Yes	Company	Comprehensive information	3	2019-04-27	她的屁股被掏空，3天后死亡！请把这个病例转给所有年轻人！	1	1	1	1	4	1	1	1	2	0	5	0	0	0	0	0	0	1	2	0	3	0	2	0	2	2	1	3
羊爸爸	yangbabayuer	895.51	成都颐生科技有限公司	Yes	Company	Comprehensive information	4	2019-04-25	记一次快手退烧	1	1	1	0	3	1	1	2	1	2	7	0	1	0	0	0	1	1	0	0	1	0	1	0	1	1	1	2
中医思维十	zhongyisw	986.64	天津宝坻益德中医门诊部	Yes	NOG	Comprehensive information	1	2019-04-27	化瘀第一人开出4个方子，搞定你全身上下无处不在的淤血，无痛一身轻！	2	1	2	0	5	0	2	0	2	0	4	0	2	0	0	0	2	1	1	0	2	0	1	1	2	2	1	3
广州中医药大学第一附属医院	gzzyydxdyfsyy	957.46	广州中医药大学第一附属医院	Yes	Company	Comprehensive information	3	2019-04-23	[听中医]据说经期晚的女性比同龄人年轻，真的吗？	2	1	1	0	4	1	2	1	2	0	6	1	0	0	0	0	1	1	1	0	2	1	2	0	3	2	0	2
中医书友会	zhongyishuyou	942.77	北京灵兰精诚中医科技有限公司	Yes	Company	TCM	2	2019-04-28	医案：皮肤痒的像虫子爬一样	2	1	1	0	4	0	0	0	2	1	3	1	2	1	0	0	4	1	2	0	3	0	1	1	2	2	0	2
丁香园	dingxiangwang	1316.13	杭州联科美讯生物医药技术有限公司	Yes	Company	Comprehensive information	3	2019-04-19	死亡4小时猪脑体外[复活],耶鲁大学突破惹……	2	1	1	1	5	0	1	1	1	2	5	0	0	0	1	2	3	1	1	2	4	0	0	1	1	2	0	2
药圈网	wwwyaoqnet	956.37	中国医药科技出版社有限公司	Yes	Company	TCM	1	2019-04-26	感冒了就用抗生素，你做过了吗？	2	2	1	0	5	1	1	0	2	2	6	1	0	0	0	0	1	2	0	2	4	0	1	1	2	2	0	2
JSBC万家灯火	wjdh2015	937.47	江苏省广播电视集团有限公司	Yes	Company	Comprehensive information	2	2019-04-28	皮肤瘙痒止不住？小心“痒”里藏着病！	2	2	2	2	8	0	1	1	2	0	4	0	1	0	0	0	1	1	2	0	3	0	2	0	2	2	1	3
羊爸爸	yangbabayuer	895.51	成都颐生科技有限公司	Yes	Company	Comprehensive information	4	2019-04-26	有形之痰，和无形之痰	2	1	1	0	4	1	1	1	2	0	5	0	2	1	1	1	5	1	1	0	2	0	2	0	2	2	1	3
三甲传真	sanjiachuanzhen	1244.71	暂未认证	No	Individual	Comprehensive information	2	2019-04-22	吃了颗火龙果，揪出个大肠癌！这个病例为所有人敲响警钟！	2	1	1	1	5	1	1	1	2	2	7	1	1	0	1	1	4	1	1	0	2	0	1	0	1	1	2	3
壹心理	yixinligongkaike	1179.26	广州市人心网络科技有限公司	Yes	Company	Mental health	2	2019-04-22	失眠有救了！这个心理学方法让你快速入睡	2	1	2	1	6	1	1	1	2	1	6	1	0	0	0	0	1	1	2	1	4	0	2	1	3	1	1	2
中医养生	zhongyi703	1137.27	暂未认证	No	Individual	Comprehensive information	1	2019-04-23	1分钟立马睡着的方法，告别失眠！	2	2	1	1	6	2	2	2	2	0	8	0	1	0	0	0	1	1	1	0	2	0	2	0	2	2	1	3
华医网	huayiwang91	1114.31	北京华医网科技股份有限公司	Yes	Company	Comprehensive information	2	2019-04-25	听说绝经可延缓衰老，是真的吗？	2	1	1	1	5	1	1	1	2	2	7	1	0	0	0	0	1	1	1	2	4	0	2	1	3	2	0	2
经络通全身	mmyixue	1077.39	香河天脉保健器材销售有限公司	No	Company	Comprehensive information	4	2019-04-24	瘙痒难耐的荨麻疹，老中医的秘方还真管用！	2	1	1	1	5	2	2	2	2	0	8	2	1	1	1	0	5	1	1	0	2	0	1	0	1	1	0	1
邵逸夫医院	srrsh199407	994.06	浙江大学医学院附属邵逸夫医院(浙江省邵逸夫医院)	Yes	NOG	Comprehensive information	3	2019-04-27	长胖、长痘、长胡子、月经紊乱，丑了这么多年终于找到原因了！	2	1	1	1	5	0	0	0	2	2	4	0	1	0	0	0	1	1	1	2	4	1	2	2	5	2	1	3
中医思维十	zhongyisw	986.64	天津宝坻益德中医门诊部	Yes	NOG	Comprehensive information	4	2019-04-27	神奇！一块清湿饼，轻松逼出体内10年湿气，比拔火罐强100倍！	2	1	1	0	4	1	2	1	1	1	6	1	2	1	0	1	5	1	1	0	2	0	2	0	2	2	1	3
医学之声	vom120	958.41	广东医网网络信息服务有限公司	Yes	Company	Comprehensive information	3	2019-04-27	妇检异常？先纠正8个认知误区！	2	2	1	1	6	0	0	0	2	2	4	1	0	0	0	0	1	1	1	2	4	0	2	2	4	2	1	3
脉脉养生	mmaijiu	1252.35	上海政凯信息科技有限公司	No	Individual	Comprehensive information	4	2019-04-21	三个好用的补血妙方，让你每天元气满满，白里透红！	1	2	2	1	6	0	0	0	2	2	4	1	1	1	1	0	4	1	2	2	5	0	0	2	2	1	1	2
第十一诊室	ConsultingRoom_14	1177.28	北京六知健康管理有限公司	Yes	Company	Comprehensive information	4	2019-04-22	这些常见的女性疾病，你中招了吗？	2	1	2	2	7	0	0	1	2	2	5	1	0	0	0	0	1	2	2	2	6	0	1	1	2	2	0	2
丁香生活研究所	baojiandaifu	1163.55	杭州联科美讯生物医药技术有限公司	Yes	Company	Comprehensive information	1	2019-04-23	为什么有的人怎么吃都不胖？BBC实验告诉你	2	1	1	1	5	1	2	1	2	1	7	0	1	0	0	0	1	1	2	0	3	0	2	1	3	2	2	4
脉脉养生	mmysvip	1100.52	香河县脉脉养生堂	Yes	Individual	Comprehensive information	4	2019-04-23	“上火”的根源是阳虚	2	2	1	2	7	0	0	1	2	2	5	1	0	0	0	0	1	1	1	2	4	1	1	2	4	2	0	2
健康160	A91160	960.66	深圳市宁远科技股份有限公司	Yes	Company	Comprehensive information	3	2019-04-22	癫痫反反复复老不好？这1点不注意，吃再多药也没用	2	1	1	0	4	1	1	0	1	2	5	0	1	1	0	0	2	2	1	2	5	1	2	2	5	2	0	2
人卫健康	renweijiankang		人民卫生出版社有限公司	Yes	Company	Comprehensive information	2	2019-04-28	五一假期怎么过？旅游观光也是养生妙招！	2	1	2	0	5	1	1	1	2	0	5	1	2	1	1	1	6	1	1	0	2	0	2	0	2	2	1	3
健康时报	jksb2013	1194.5	《健康时报》社有限责任公司	Yes	Company	Comprehensive information	2	2019-04-22	眼底是4类疾病的窗口，尤其是糖尿病，失明风险是非糖友的4倍！	2	1	2	1	6	0	0	1	2	2	5	0	1	0	1	1	3	1	1	2	4	0	1	2	3	2	1	3
BTV养生堂	btv_yangshengtang	1108.8	北京电视台	Yes	NOG	Comprehensive information	1	2019-04-25	气虚痰瘀诱发心血管病！名老中医有良方，益气、化痰、祛瘀、三管齐下~	2	0	0	0	2	0	1	1	2	2	6	0	1	1	1	1	4	2	2	2	6	0	1	2	3	2	1	3
经络通全身	mmyixue	1077.39	香河天脉保健器材销售有限公司	No	Company	Comprehensive information	3	2019-04-24	这是你身上的“石斛穴”，不用就太可惜了！	1	2	1	1	5	0	0	0	2	1	3	1	1	2	1	1	6	1	2	1	4	1	1	1	3	1	2	3
康宝莱微刊	herbalifedaily	1029.1	康宝莱(中国)保健品有限公司	Yes	Company	Sports and health	2	2019-04-25	不想人未老胃先衰？就别再做这5件事折腾你的胃了	2	1	1	1	5	0	0	0	2	2	4	1	1	1	1	0	4	1	1	2	4	0	2	2	4	2	1	3
羊爸爸	yangbabayuer	895.51	成都颐生科技有限公司	Yes	Company	Comprehensive information	4	2019-04-27	艾叶煮蛋，有家的味道	2	2	2	1	7	2	1	2	1	0	6	2	2	1	0	0	5	1	0	0	1	0	2	0	2	2	1	3
检验医学网	labmedcn	879.88	济南莱迈信息科技有限公司	Yes	Company	Medical scientific research	2	2019-04-28	生男生女，这个锅谁背？	1	1	2	1	5	1	2	1	2	2	8	1	1	1	0	0	3	1	1	0	2	0	2	0	2	2	2	4
健康养身	jkys563	1124.44	太原零点科技有限公司	Yes	Company	Comprehensive information	1	2019-04-23	十人九腰疼，此菜别错过，每天一盘，腰不酸，腿不软，效果好！	2	1	1	1	5	1	2	2	2	0	7	2	2	2	2	1	9	1	1	0	2	0	1	0	1	0	1	1
华医网	huayiwang91	1114.31	北京华医网科技股份有限公司	Yes	Company	Comprehensive information	1	2019-04-25	尿潜血+就是血尿？关于血尿你不得不知的一切	2	1	2	2	7	0	0	0	2	2	4	0	1	1	1	0	3	1	2	2	5	0	1	2	3	2	1	3
健康160	A91160	960.66	深圳市宁远科技股份有限公司	Yes	Company	Comprehensive information	1	2019-04-22	踩蟑螂会爆出蟑螂卵，越踩越多？这么做可将其一窝端	2	2	1	0	5	1	1	2	1	2	7	1	0	0	0	0	1	1	1	2	4	1	2	2	5	2	1	3
医学之声	vom120	958.41	广东医网网络信息服务有限公司	Yes	Company	Comprehensive information	4	2019-04-27	胸部CT读片+解剖，太实用了（上）	2	2	2	2	8	0	0	0	2	2	4	1	0	0	1	2	4	1	2	2	5	0	1	0	1	1	2	3
乐约健康	leyijk	917.26	乐约电子科技（上海）有限公司	Yes	Company	Comprehensive information	4	2019-04-22	吃什么能补脑？怎样症增强记忆力？大脑那些事儿，小乐跟你聊聊……	2	2	2	1	7	1	1	2	2	2	8	1	0	0	0	0	1	2	1	1	4	1	2	0	3	2	0	2
罗大伦博士	Drluodalun	879.47	暂未认证	No	Individual	TCM	3	2019-04-26	能找回你的“赤子之心”吗？	1	1	2	1	5	2	1	2	1	2	8	1	1	0	0	0	2	1	1	2	4	1	2	1	4	2	0	2
丁香园	dingxiangwang	1316.13	杭州联科美讯生物医药技术有限公司	Yes	Company	Comprehensive information	2	2019-04-19	假期旅行后，他开始呕吐、出血、内脏掉落……	1	1	2	2	6	0	0	1	2	2	5	0	1	1	1	2	5	2	2	2	6	0	0	1	1	2	1	3
丁香妈妈	DingXiangMaMi	1263.67	杭州联科美讯生物医药技术有限公司	Yes	Company	Heath of key population健康	1	2019-04-22	布洛芬在美国紧急召回？还能给孩子吃吗？	1	2	2	2	7	0	1	1	1	2	5	1	0	0	1	1	3	2	2	2	6	1	1	1	3	1	1	2
生命时报	LT0386	1122.22	《生命时报》社	Yes	NOG	Comprehensive information	2	2019-04-23	为了让你买保健品，商家真的很努力	2	1	2	1	6	0	0	1	2	1	4	1	1	1	1	1	5	2	1	2	5	0	2	1	3	2	1	3
水滴互助	shuidihuzhu	997.24	北京纵情向前科技有限公司	Yes	Company	Comprehensive information	2	2019-04-27	小心！家中这些常用药也能上瘾，危害堪比毒品	2	2	1	0	5	0	0	1	2	2	5	2	1	1	0	0	4	1	1	2	4	1	2	2	5	2	1	3
黄帝内经养生院	hdnjwy	937.88	暂未认证	No	Individual	Comprehensive information	2	2019-04-27	手上一奇穴，让你肝血充足眼睛亮，颈、肩、腰的毛病它都管用	2	1	1	0	4	0	1	0	2	2	5	1	1	1	1	1	5	2	1	2	5	0	1	2	3	2	2	4
黄帝内经养生院	hdnjwy	937.88	暂未认证	No	Individual	Comprehensive information	4	2019-04-27	每个爱中药的人，都该收藏这个最牛排行榜！	2	1	1	1	5	0	0	0	2	2	4	1	1	1	1	1	5	2	1	2	5	0	2	2	4	2	1	3
北京114	BJ116happytime	904.61	中国联合网络通信有限公司北京市分公司	Yes	Company	Comprehensive information	4	2019-04-25	睡前一定要尿尿，不然睡不着？这是强迫症还是肾亏？	2	1	1	0	4	1	1	2	2	1	7	2	0	0	0	0	2	2	1	2	5	1	2	2	5	2	1	3
深圳市儿童医院	szsetyy001	887.5	深圳市儿童医院	Yes	NOG	Comprehensive information	3	2019-04-28	孩子总是咳嗽感冒，可能是因为……这病根不找出，娃以后或得哮喘	2	1	1	2	6	1	2	1	1	2	7	0	1	0	0	0	1	2	1	2	5	1	2	1	4	2	1	3
新老人	xinlaoren	1246	湖南快乐老人产业经营有限公司	Yes	Company	Heath of key population健康	1	2019-04-23	这些药物在香港和国外都禁用了，看看你家有的，赶紧扔！	1	1	2	2	6	0	1	0	2	2	5	0	1	2	1	1	5	2	2	2	6	0	1	2	3	1	1	2
健康时报	jksb2013	1194.5	《健康时报》社有限责任公司	Yes	Company	Comprehensive information	4	2019-04-21	男演员台上猝死，观众却在大笑！其实他的死早有预兆！	2	2	1	2	7	0	1	2	2	2	7	1	0	0	0	0	1	2	2	2	6	0	2	2	4	2	0	2
壹心理	yixinligongkaike	1179.26	广州市人心网络科技有限公司	Yes	Company	Mental health	1	2019-04-22	哈佛导师：接纳焦虑，才能释放焦虑	2	1	2	1	6	1	2	2	2	2	9	1	0	0	0	0	1	1	1	2	4	0	2	2	4	2	1	3
健康之路	yihu4006677403	1018.15	福建健康之路健康管理有限公司	Yes	Company	Comprehensive information	4	2019-04-24	医生说|春季易上火，不重视会成“毒”怎么“灭火”才最健康有效？	1	2	2	1	6	1	1	0	2	2	6	1	1	1	0	0	3	2	1	2	5	1	1	2	4	2	1	3
水滴互助	shuidihuzhu	997.24	北京纵情向前科技有限公司	Yes	Company	Comprehensive information	1	2019-04-27	被世卫组织点名了！上千万人爱吃的零食，却是一级致癌物	2	1	2	2	7	0	2	1	1	2	6	1	1	0	1	0	3	1	1	2	4	0	1	2	3	2	2	4
瘦龙健康	thinlonghealth	952.38	暂未认证	No	Individual	Rational diet	1	2019-04-26	为什么女人比男人老得快，却活得更长？	2	1	1	1	5	0	2	1	2	2	7	1	1	1	0	0	3	1	1	2	4	1	2	1	4	2	2	4
中医书友会	zhongyishuyou	942.77	北京灵兰精诚中医科技有限公司	Yes	Company	TCM	1	2019-04-28	经期感冒可试试这个方	2	2	1	0	5	0	0	0	2	2	4	2	2	2	2	2	10	1	1	2	4	0	1	1	2	2	0	2
浙大二院	zyey1870	920.01	浙江大学医学院附属第二医院、浙江省第二医院	Yes	NOG	Comprehensive information	2	2019-04-25	疫苗到底该怎么打？关于疫苗的这10个问题，家长应该要了解！	2	1	2	1	6	0	2	1	2	2	7	0	1	0	0	0	1	2	1	2	5	1	2	2	5	2	1	3
人卫健康	renweijiankang	907.74	人民卫生出版社有限公司	Yes	Company	Comprehensive information	3	2019-04-28	蜂蜜不能放冰箱？人人都该知道的30个生活小常识	1	2	2	1	6	2	2	2	2	2	10	0	1	0	0	0	1	2	1	2	5	0	1	2	3	2	0	2
乳腺癌互助圈	Female_health	889.89	厦门鹅卵石网络科技有限公司	Yes	Company	Heath of key population健康	1	2019-04-28	必读！影响肿瘤癌患者生存期的10大因素	2	1	1	1	5	1	2	2	1	2	8	1	1	0	0	0	2	1	2	2	5	0	2	2	4	2	1	3
丁香医生	DingXiangYiSheng	1479.35	杭州联科美讯生物医药技术有限公司	Yes	Company	Comprehensive information	2	2019-04-22	饭后喝点酸奶能助消化吗？	2	2	1	1	6	2	2	1	0	0	5	1	1	2	2	0	6	1	1	2	4	1	2	2	5	2	0	2
新老人	xinlaoren	1246	湖南快乐老人产业经营有限公司	Yes	Company	Heath of key population健康	2	2019-04-23	这种长寿菜是真正的脑黄金，比鱼翅燕窝都厉害，家家吃得起	1	1	1	1	4	0	2	1	2	2	7	2	1	1	1	0	5	1	2	2	5	0	2	2	4	2	1	3
三甲传真	sanjiachuanzhen	1244.71	暂未认证	No	Individual	Comprehensive information	3	2019-04-22	第一批90后身体垮了？倒下之前，请收好这份自救宝典还不晚！	1	1	2	1	5	1	2	2	2	2	9	1	2	0	0	0	3	1	2	2	5	0	2	2	4	2	0	2
壹心理	yixinligongkaike	1179.26	广州市人心网络科技有限公司	Yes	Company	Mental health	3	2019-04-21	缓解焦虑|每天十分钟，帮你过上不焦虑的人生	2	2	1	2	7	1	2	2	1	0	6	1	2	1	2	2	8	1	1	0	2	0	2	1	3	1	1	2
第十一诊室	ConsultingRoom_11	1177.28	北京六知健康管理有限公司	Yes	Company	Comprehensive information	1	2019-04-23	谁才是【甲醛】最大的受害者？	2	2	2	2	8	0	1	1	2	2	6	1	1	1	0	0	3	1	2	2	5	1	2	1	4	2	0	2
第十一诊室	ConsultingRoom_12	1177.28	北京六知健康管理有限公司	Yes	Company	Comprehensive information	2	2019-04-23	空腹不能喝酸奶？这几个药食禁忌你一定要注意！	2	2	2	2	8	1	1	1	2	2	7	2	1	1	0	0	4	1	2	2	5	0	2	1	3	1	0	1
丁香生活研究所	baojiandaifu	1163.55	杭州联科美讯生物医药技术有限公司	Yes	Company	Comprehensive information	3	2019-04-17	很多水果不能放冰箱，一放就坏！	2	1	1	0	4	2	2	1	2	2	9	1	2	1	0	0	4	1	2	2	5	0	2	1	3	2	1	3
生命时报	LT0387	1122.22	《生命时报》社	Yes	NOG	Comprehensive information	3	2019-04-23	维D和钙长期服用可能致癌，营养专家还你一个真相。	2	1	1	2	6	0	1	1	2	2	6	1	0	0	1	1	3	2	2	2	6	1	2	1	4	2	1	3
华医网	huayiwang91	1114.31	北京华医网科技股份有限公司	Yes	Company	Comprehensive information	4	2019-04-24	不喝酒不吃海鲜，16岁男孩却患上痛风！这事你要注意…	1	1	2	1	5	2	1	2	2	2	9	1	2	1	0	0	4	2	1	2	5	0	1	2	3	2	0	2
经络通全身	mmyixue	1077.39	香河天脉保健器材销售有限公司	No	Company	Comprehensive information	2	2019-04-24	哪类病看中医？哪类看西医？哪类可以自调理？存微信里一目了然~	2	2	1	2	7	1	2	1	2	2	8	0	1	1	0	0	2	1	2	2	5	0	2	2	4	2	0	2
中医养生与健康	okzyys	971.21	暂未认证	No	Individual	Rational diet	1	2019-04-27	体重与死亡率的关系被发现了！万万没想到，原来这样的体重最长寿	2	1	1	1	5	1	1	2	2	2	8	1	0	0	0	0	1	2	2	2	6	1	2	2	5	2	1	3
健康160	A91160	960.66	深圳市宁远科技股份有限公司	Yes	Company	Comprehensive information	2	2019-04-22	头发掉一大把还有得救吗？看看这个办法就够了	2	2	0	0	4	1	2	1	1	2	7	1	2	1	0	0	4	2	1	2	5	1	2	2	5	2	1	3
健康谈	jiankangtan001	953.86	上海德吉文化传播有限公司	Yes	Company	Comprehensive information	2	2019-04-26	老人一旦被这种病毒感染，有致命危险！专家：用鸡蛋培育的疫苗可救命！	2	1	1	1	5	0	2	1	2	2	7	1	2	1	1	0	5	1	1	2	4	0	2	1	3	2	2	4
健康谈	jiankangtan001	953.86	上海德吉文化传播有限公司	Yes	Company	Comprehensive information	4	2019-04-27	老是眩晕竟是血管堵了，除了做颈动脉超声，这两根血管也得查！	2	2	1	0	5	0	0	1	2	2	5	1	1	1	0	1	4	2	2	2	6	1	2	2	5	2	1	3
黄帝内经养生院	hdnjwy	937.88	暂未认证	No	Individual	Comprehensive information	1	2019-04-27	癌症能不能治好，一个医生终于说出了真相……所有人都应该看看！	2	2	2	2	8	1	2	1	2	2	8	0	2	1	0	0	3	1	1	2	4	0	2	1	3	2	0	2
南京卫生12320	Health_NJ	936.53	南京市卫生信息中心	Yes	Company	Comprehensive information	1	2019-04-28	癌痛--比癌症更可怕，您不要再忍了！	2	1	2	2	7	0	0	0	2	2	4	1	1	1	1	1	5	1	2	2	5	0	2	2	4	2	1	3
JSBC万家灯火	wjdh2015	938.47	江苏省广播电视集团有限公司	Yes	Company	Comprehensive information	3	2019-04-27	过敏、发痒、患哮喘？可能是尘螨惹的祸，这件“小事”千万别忽视	2	2	1	0	5	1	2	1	2	2	8	0	2	1	0	0	3	2	2	1	5	0	2	2	4	2	1	3
微医	weiyi_guahao	935.42	挂号网（杭州）科技有限公司	Yes	Company	Comprehensive information	3	2019-04-28	血糖多久测一次？Get监测血糖的4个最佳时间点	2	1	1	0	4	1	2	1	2	2	8	1	1	1	0	0	3	1	2	2	5	1	2	2	5	2	1	3
北京114	BJ114happytime	904.61	中国联合网络通信有限公司北京市分公司	Yes	Company	Comprehensive information	2	2019-04-25	要想腿脚好，中年后要把好这两关，七八十岁也能健步如飞！	2	2	2	1	7	0	2	1	2	2	7	0	2	1	0	0	3	1	1	2	4	1	2	2	5	2	0	2
丁香园	dingxiangwang	1316.13	杭州联科美讯生物医药技术有限公司	Yes	Company	Comprehensive information	1	2019-04-21	每3个人中就有1例，是时候重视这种时代病了	1	2	1	2	6	0	1	1	2	2	6	2	1	1	1	0	5	1	2	2	5	1	1	2	4	2	1	3
丁香妈妈	DingXiangMaMi	1263.67	杭州联科美讯生物医药技术有限公司	Yes	Company	Heath of key population健康	2	2019-04-22	同样是怀孕当妈，为什么他就没有妊娠纹？	1	2	1	1	5	0	1	0	2	2	5	1	1	1	2	0	5	2	2	2	6	1	2	2	5	2	1	3
健康时报	jksb2013	1194.5	《健康时报》社有限责任公司	Yes	Company	Comprehensive information	1	2019-04-22	17岁男孩跳桥自杀，妈妈跪地痛哭……自杀是一瞬间的事，却有干预的黄金72小时！	2	1	2	1	6	1	2	2	1	1	7	1	1	2	2	1	7	1	1	2	4	0	2	1	3	2	0	2
丁香生活研究所	baojiandaifu	1163.55	杭州联科美讯生物医药技术有限公司	Yes	Company	Comprehensive information	4	2019-04-15	一个健康汉堡的魔性改造	2	1	2	1	6	1	2	1	2	2	8	1	1	1	1	1	5	1	1	2	4	0	2	1	3	2	1	3
健康养身	jkys563	1124.44	太原零点科技有限公司	Yes	Company	Comprehensive information	2	2019-04-23	人到老年，不喝三酒，不睡三觉，不去三地！写的太好了！	1	1	1	1	4	2	1	2	2	2	9	0	1	2	2	0	5	1	2	2	5	0	2	2	4	2	0	2
零点养身	lingdianys	1114.53	太原零点科技有限公司	Yes	Company	Rational diet	1	2019-04-25	肥猪肉入选世界十大营养食物，忌口多年，原来是乌龙！	2	1	2	1	6	1	1	1	2	2	7	2	1	2	0	1	6	2	2	2	6	0	2	0	2	1	1	2
零点养身	lingdianys	1114.53	太原零点科技有限公司	Yes	Company	Rational diet	4	2019-04-25	院长推荐！只要3分钟，气血传遍全身，颈椎腰椎都好了！	2	2	1	1	6	1	2	2	2	2	9	0	1	1	1	0	3	2	1	2	5	0	1	2	3	2	1	3
BTV养生堂	btv_yangshengtang	1108.8	北京电视台	Yes	NOG	Comprehensive information	4	2019-04-25	肾脏受损不可逆，经常乏力、水肿、腰痛…都是肾病征兆，要小心了！	2	2	2	0	6	0	0	0	2	2	4	1	1	2	0	0	4	2	2	2	6	1	2	2	5	2	2	4
经络通全身	mmyixue	1077.39	香河天脉保健器材销售有限公司	No	Company	Comprehensive information	1	2019-04-24	脸上这样刮，一周后年轻5-10岁！	2	2	1	2	7	1	1	1	2	2	7	0	1	1	0	0	2	2	2	2	6	1	1	2	4	1	2	3
康宝莱微刊	herbalifedaily	1029.1	康宝莱(中国)保健品有限公司	Yes	Company	Sports and health	3	2019-04-24	一身赘肉如何甩掉？了解这些脂肪小知识，才能更好对付它！	2	2	1	1	6	0	1	1	2	2	6	1	1	1	1	0	4	1	1	2	4	1	2	2	5	2	2	4
康宝莱微刊	herbalifedaily	1029.1	康宝莱(中国)保健品有限公司	Yes	Company	Sports and health	4	2019-04-23	沾上这8个致胖坏习惯，只会让你离变瘦越来越远	2	2	1	1	6	1	1	1	2	2	7	0	2	2	1	0	5	1	1	2	4	0	2	2	4	2	1	3
黄帝内经与健康生活	hdnjyjksh	1026.82	暂未认证	No	Individual	Comprehensive information	2	2019-04-25	“子宫”好不好看脸，若脸上没有3个表现，说明你的子宫很健康！	2	1	1	1	5	1	2	2	2	2	9	1	1	1	1	1	5	1	1	2	4	0	2	1	3	2	1	3
邵逸夫医院	srrsh199408	994.06	浙江大学医学院附属邵逸夫医院(浙江省邵逸夫医院)	Yes	NOG	Comprehensive information	4	2019-04-27	癌症到底会不会传染？	2	2	1	2	7	0	0	0	2	2	4	0	2	2	0	0	4	2	1	2	5	2	2	1	5	2	2	4
中医思维十	zhongyisw	986.64	天津宝坻益德中医门诊部	Yes	NOG	Comprehensive information	3	2019-04-27	手，是身体的恢复键——超实用的手穴疗法	2	2	1	0	5	0	2	0	2	2	6	2	1	2	1	2	8	1	1	1	3	0	2	1	3	2	2	4
黄帝内经养生院	hdnjwy	937.88	暂未认证	No	Individual	Comprehensive information	3	2019-04-27	最新“膝盖使用说明书”，不看就亏了	2	2	1	0	5	0	0	1	2	2	5	2	1	2	2	0	7	1	1	2	4	0	2	2	4	2	2	4
新经络	QQQ714742875	939.14	暂未认证	No	Individual	TCM	3	2019-04-25	睡前吃五粒，大补肝肾，升免疫，降三高，功效看得见！	2	2	1	0	5	1	2	1	2	2	8	1	2	1	0	0	4	2	2	2	6	0	1	2	3	2	1	3
微医	weiyi_guahao	934.42	挂号网（杭州）科技有限公司	Yes	Company	Comprehensive information	2	2019-04-24	吃饭要吃七分饱，可吃多少才算“七分饱”？	2	1	1	0	4	2	2	1	2	2	9	1	1	1	0	0	3	1	2	2	5	1	2	2	5	2	1	3
乐约健康	leyijk	916.26	乐约电子科技（上海）有限公司	Yes	Company	Comprehensive information	3	2019-04-22	脖子上这东西，不疼不痒不易发现，一旦发现就是性命攸关！	2	2	2	1	7	2	2	1	2	2	9	1	0	0	0	0	1	2	1	2	5	1	2	2	5	2	0	2
健康养生秘诀	jkysmj1314	914.93	暂未认证	No	Individual	Comprehensive information	3	2019-04-28	最新公布的科学长寿法，跳舞只能排第16，排第一的竟是……	2	1	2	1	6	2	1	2	2	2	9	0	0	1	0	0	1	2	2	2	6	0	2	2	4	2	1	3
羊爸爸	yangbabayuer	895.51	成都颐生科技有限公司	Yes	Company	Comprehensive information	4	2019-04-28	漫画 | 病好后就不能忌口吗？	2	2	1	2	7	2	2	1	2	1	8	1	1	1	0	0	3	2	1	0	3	0	2	2	4	2	2	4
中医艾灸养生	zyys899	894.59	暂未认证	No	Individual	TCM	1	2019-04-27	肝不好，人先老！警惕这7个症状，很可能是肝在向你求救	2	1	1	0	4	1	0	1	2	2	6	1	2	1	1	1	6	2	2	2	6	0	2	2	4	2	1	3
乳腺癌互助圈	Female_health	889.89	厦门鹅卵石网络科技有限公司	Yes	Company	Heath of key population健康	1	2019-04-28	癌症为何爱杀“回马枪”？巧用这4招可有效避免	2	1	2	1	6	1	2	2	2	2	9	0	1	1	0	0	2	1	1	2	4	1	2	2	5	2	1	3
检验医学网	labmedcn	879.88	济南莱迈信息科技有限公司	Yes	Company	Medical scientific research	2	2019-04-28	男子尿酸820！3种食物再吃，命不久矣！	2	1	1	1	5	1	1	1	2	2	7	1	1	1	1	1	5	2	2	2	6	0	2	2	4	2	0	2
华中科技大学同济医院	whtongji1900	879.46	华中科技大学同济医学院附属同济医院	Yes	NOG	Comprehensive information	4	2019-04-28	[同济科普]别再说什么“晒晒补钙”，太阳有多毒你造吗？	2	2	2	1	7	1	2	1	1	2	7	1	1	0	0	0	2	2	2	2	6	0	2	2	4	2	1	3
脉脉养生	mmaijiu	1252.35	上海政凯信息科技有限公司	No	Individual	Comprehensive information	1	2019-04-22	手机“陪睡”是恶性肿瘤的危险因素！你中招了吗？	2	1	2	2	7	1	1	1	2	2	7	1	1	1	0	0	3	1	2	2	5	1	2	2	5	2	1	3
新老人	xinlaoren	1246	湖南快乐老人产业经营有限公司	Yes	Company	Heath of key population健康	3	2019-04-22	反酸、打嗝、胀气、绞痛、胃不舒服，一招见笑！	2	2	1	1	6	1	1	1	2	2	7	1	1	1	1	1	5	2	1	2	5	0	2	2	4	2	1	3
三甲传真	sanjiachuanzhen	1244.71	暂未认证	No	Individual	Comprehensive information	4	2019-04-21	香椿炒鸡蛋引发大抢救！医生呼吁：请把这个病例转发提醒所有人！	2	1	1	2	6	1	1	2	2	2	8	1	1	1	2	1	6	1	1	2	4	0	1	2	3	2	1	3
BTV我是大医生官微	woshidayisheng	1210.85	北京京视卫星传媒有限责任公司	Yes	Company	Comprehensive information	3	2019-04-23	【健康电台】天气越来越困？试试吃点“酸”，还你精气神！	1	2	2	1	6	1	2	1	2	0	6	1	2	2	2	0	7	1	2	0	3	2	2	1	5	2	1	3
BTV我是大医生官微	woshidayisheng	1210.85	北京京视卫星传媒有限责任公司	Yes	Company	Comprehensive information	4	2019-04-22	亚健康不是病，不调理能要命！国医大师帮你调身体~	2	2	2	1	7	0	1	1	2	2	6	0	1	0	0	0	1	2	2	2	6	2	2	2	6	2	2	4
中医养生	zhongyi703	1137.27	暂未认证	No	Individual	Comprehensive information	3	2019-04-23	它是排行第一的长寿菜，天天都能吃，家家都有！	2	1	1	1	5	1	1	1	2	2	7	0	2	2	2	2	8	2	2	2	6	0	1	0	1	2	1	3
生命时报	LT0385	1122.22	《生命时报》社	Yes	NOG	Comprehensive information	1	2019-04-23	8大刷屏的【癌症谣言】，权威肿瘤专家为你一次粉碎	2	2	2	2	8	0	0	1	2	2	5	1	0	0	1	1	3	2	2	2	6	0	2	2	4	2	2	4
BTV养生堂	btv_yangshengtang	1108.8	北京电视台	Yes	NOG	Comprehensive information	2	2019-04-25	桑葚这么吃，比人参还补！养肾固精，补血美容抗衰老…功效了不得！	2	1	1	0	4	1	2	1	2	2	8	2	2	2	2	0	8	2	2	2	6	0	1	1	2	1	1	2
FitTime睿健时代	RJFitTime	1038.57	无锡市睿健时代贸易有限公司	Yes	Company	Comprehensive information	1	2019-04-25	被世卫组织拉黑的“反式脂肪”就藏在你常吃的这几种食物里	2	1	2	2	7	0	1	0	1	2	4	1	1	1	1	0	4	2	2	2	6	1	2	2	5	2	2	4
FitTime睿健时代	RJFitTime	1038.57	无锡市睿健时代贸易有限公司	Yes	Company	Comprehensive information	2	2019-04-25	在国外卖皮蛋和咸鸭蛋被抓？歪果警方：不适合人类食用…2333	2	1	1	0	4	2	2	2	2	1	9	2	2	2	2	1	9	2	2	0	4	0	1	1	2	2	0	2
健康之路	yihu4006677401	1018.15	福建健康之路健康管理有限公司	Yes	Company	Comprehensive information	2	2019-04-24	长胖、脱发、长斑……你最怕什么？大多数女人都选了它	1	1	2	1	5	2	2	2	1	2	9	1	1	1	1	0	4	1	2	2	5	0	2	2	4	2	1	3
医学论坛网	cmt_1999	1002.23	北京瑞库普广告有限责任公司	Yes	Company	Comprehensive information	1	2019-04-27	70%老年人有腔梗，是不是很危险啊？	2	2	1	1	6	0	1	1	2	1	5	1	1	2	2	0	6	2	1	1	4	1	2	2	5	2	2	4
中医养生	AAzyys	995.87	山西微路况科技有限公司	No	Company	Comprehensive information	1	2019-04-27	52岁的她靠“换脸”重回18，连李敏镐都为之痴迷，秘诀竟然是……	1	1	1	1	4	1	2	2	2	1	8	2	2	1	2	1	8	1	1	2	4	0	2	1	3	2	1	3
中医思维十	zhongyisw	986.64	天津宝坻益德中医门诊部	Yes	NOG	Comprehensive information	2	2019-04-27	睡不好老10岁！中医世家的独家秘方！每天喝1袋，拯救你的垃圾睡眠！	2	1	1	0	4	1	2	1	2	2	8	2	2	1	1	1	7	1	1	1	3	1	2	1	4	2	2	4
养生中国	YANGSHENG-CN	976.69	中国中医药报社	No	NOG	TCM	3	2019-04-27	双腿决定心脏健康，千万别让寿命减在腿上！练腿，从60岁开始都不晚~	2	2	1	0	5	1	2	2	2	2	9	0	1	1	1	0	3	2	1	2	5	0	2	2	4	2	2	4
养生中国	YANGSHENG-CN	976.69	中国中医药报社	No	NOG	TCM	4	2019-04-26	晨起一件事，减寿10年！很多人每天都在做！现在停下来还来得及！	2	2	1	0	5	2	2	2	2	2	10	1	2	1	0	0	4	2	1	2	5	0	2	2	4	2	0	2
瘦龙健康	thinlonghealth	952.38	暂未认证	No	Individual	Rational diet	2	2019-04-25	为什么一怀孕，就得糖尿病，真相好可怕啊…….	2	2	1	2	7	0	1	1	1	2	5	1	1	2	1	1	6	2	1	2	5	0	2	2	4	2	1	3
微医	weiyi_guahao	933.42	挂号网（杭州）科技有限公司	Yes	Company	Comprehensive information	1	2019-04-24	大妈一颗肾取出2980颗结实！关于结石你应该知道这些	2	1	1	0	4	1	2	1	2	2	8	2	1	1	1	0	5	1	1	2	4	1	2	2	5	2	2	4
乐约健康	leyijk	915.26	乐约电子科技（上海）有限公司	Yes	Company	Comprehensive information	2	2019-04-22	癫痫为什么总是治不好？京沪癫痫名医会诊做出解答	2	1	1	1	5	1	2	2	1	2	8	1	2	1	1	1	6	2	1	2	5	0	2	2	4	2	0	2
微脉本地健康	wemay-ichoice-me	911.87	杭州求是同创网络科技有限公司	Yes	Company	Comprehensive information	4	2019-04-24	为什么癌症一查出来就是晚期？因为很多人在做“假体检”	2	1	2	2	7	2	2	1	2	2	9	1	1	0	0	0	2	2	1	2	5	0	2	2	4	2	1	3
北京114	BJ115happytime	904.61	中国联合网络通信有限公司北京市分公司	Yes	Company	Comprehensive information	3	2019-04-25	一种早餐吃了20年，年近80岁，耳不聋眼不花身体特别棒！	1	2	2	1	6	2	2	1	2	2	9	1	1	1	0	0	3	2	1	2	5	0	2	2	4	2	1	3
江西省中医院	jxszyydyh	886.33	江西中医药大学附属医院	Yes	NOG	Comprehensive information	4	2019-04-28	[中医药膳]“地黄乌鸡”助你轻松应对脑过度！	2	1	2	0	5	0	2	0	2	2	6	2	2	2	1	1	8	1	2	2	5	0	1	2	3	2	1	3
检验医学网	labmedcn	879.88	济南莱迈信息科技有限公司	Yes	Company	Medical scientific research	2	2019-04-28	血脂化验单没有“↑↓”也不可大意	2	1	2	0	5	0	2	0	2	2	6	1	1	0	1	1	4	2	2	2	6	1	2	2	5	2	2	4
检验医学网	labmedcn	879.88	济南莱迈信息科技有限公司	Yes	Company	Medical scientific research	2	2019-04-28	这个癌症，超过50%新发病例是中国人！因为……	2	2	1	1	6	1	1	1	2	2	7	0	1	1	0	1	3	2	2	2	6	1	2	2	5	2	1	3
BTV我是大医生官微	woshidayisheng	1210.85	北京京视卫星传媒有限责任公司	Yes	Company	Comprehensive information	2	2019-04-23	半月板受损难自愈！软骨太脆弱，三招帮你巧防护~	2	2	2	2	8	2	1	1	2	2	8	0	0	0	1	1	2	1	2	2	5	0	2	2	4	2	2	4
健康养身	jkys563	1124.44	太原零点科技有限公司	Yes	Company	Comprehensive information	4	2019-04-23	这种水果浑身都是宝，会吃的人更健康	2	2	1	0	5	1	1	1	2	2	7	1	1	1	2	0	5	2	2	2	6	0	2	2	4	2	2	4
生命时报	LT0388	1122.22	《生命时报》社	Yes	NOG	Comprehensive information	4	2019-04-22	老喝果汁可能升尿酸！医生总结一份【痛风患者生活指南】	2	1	2	2	7	0	1	1	2	2	6	2	2	1	0	1	6	2	2	2	6	0	1	2	3	2	1	3
脉脉养生	mmysvip	1100.52	香河县脉脉养生堂	Yes	Individual	Comprehensive information	1	2019-04-24	用你的双手拍去你的疾病，就是这么简单	2	2	2	1	7	1	1	1	2	2	7	2	1	1	1	1	6	1	1	2	4	0	1	2	3	2	2	4
名医养生	yy212200	1071.7	暂未认证	No	Individual	Comprehensive information	1	2019-04-25	每天喝8杯水，到底对不对？这么多年你都喝错了	2	2	1	0	5	1	2	2	2	2	9	2	1	1	0	0	4	1	2	2	5	1	2	2	5	2	1	3
邵逸夫医院	srrsh199405	994.06	浙江大学医学院附属邵逸夫医院(浙江省邵逸夫医院)	Yes	NOG	Comprehensive information	1	2019-04-27	它让你上瘾，危害毁全身！专家已发出警告，你还在天天吃？！	2	2	1	1	6	1	2	2	2	2	9	1	2	1	0	0	4	2	1	2	5	0	2	2	4	2	1	3
养生中国	YANGSHENG-CN	976.69	中国中医药报社	No	NOG	TCM	2	2019-04-27	多梦比睡不着还可怕！只要掌握这一点，让脑子里再也不过电影~	2	2	1	0	5	1	2	2	2	2	9	1	2	1	0	0	4	2	1	2	5	1	2	2	5	2	1	3
广州中医药大学第一附属医院	gzzyydxdyfsyy	957.46	广州中医药大学第一附属医院	Yes	Company	Comprehensive information	1	2019-04-23	国医大师邓铁涛：日常饮食蕴含大道理	2	2	1	1	6	1	0	1	2	2	6	1	2	2	2	2	9	1	0	2	3	0	1	2	3	2	2	4
广州中医药大学第一附属医院	gzzyydxdyfsyy	957.46	广州中医药大学第一附属医院	Yes	Company	Comprehensive information	2	2019-04-23	[食疗药膳]这种鱼通身光滑、无鱼鳞、营养价值高，用它来煲的豆腐芫荽汤，味道鲜甜，还能益气和中、祛风除湿、清热解毒！	2	2	1	0	5	1	1	1	2	2	7	2	2	2	2	2	10	1	0	2	3	0	2	1	3	2	1	3
健康养生秘诀	jkysmj1314	915.93	暂未认证	No	Individual	Comprehensive information	4	2019-04-28	四月吃它，把恶寒、湿气、病统统扫除！	2	2	2	1	7	1	1	1	2	2	7	0	0	2	2	0	4	2	2	2	6	0	2	2	4	2	1	3
养生每日推送	FDHealth	910.81	《中国家庭医生》杂志社有限公司	Yes	Company	Comprehensive information	1	2019-04-28	2元一根的烤肠，究竟是什么肉？真相绝对吓你一跳！	2	1	2	1	6	2	2	1	1	2	8	1	1	1	0	0	3	2	2	2	6	1	2	2	5	2	1	3
脉脉养生	mmaijiu	1252.35	上海政凯信息科技有限公司	No	Individual	Comprehensive information	2	2019-04-22	打鼾是病，这么按一按，比止鼾药还管用	2	1	2	1	6	2	0	0	2	2	6	2	1	2	2	1	8	1	1	2	4	0	2	2	4	2	2	4
健康养身	jkys563	1124.44	太原零点科技有限公司	Yes	Company	Comprehensive information	3	2019-04-23	原来白糖这么厉害，可惜知道的人太少了…	2	1	1	1	5	2	2	2	2	2	10	2	1	1	2	0	6	2	1	2	5	0	2	2	4	2	0	2
零点养身	lingdianys	1114.53	太原零点科技有限公司	Yes	Company	Rational diet	3	2019-04-25	健康只是条件，不是目的！一位智慧老人的养生观，好赞	2	1	2	2	7	2	2	2	2	2	10	1	1	1	1	0	4	1	2	1	4	0	2	2	4	2	1	3
院长在线	present-wired	1114.15	广州中邑复观品牌策划有限公司	Yes	Company	Comprehensive information	1	2019-04-25	各年龄段血压、血糖、血脂、尿酸对照表，专给家人，人人一份	2	1	2	2	7	0	1	1	2	2	6	1	2	1	1	1	6	1	2	2	5	0	2	2	4	2	2	4
BTV养生堂	btv_yangshengtang	1108.8	北京电视台	Yes	NOG	Comprehensive information	3	2019-04-25	从胃炎到胃癌也就这几步！日常注意这些，一招教你揪出早早癌！	2	2	2	1	7	0	1	0	2	2	5	1	1	2	1	1	6	1	2	2	5	1	2	2	5	2	2	4
国医大师健康	gydsys	1076.01	湖南潇湘晨报传媒经营有限公司	Yes	Company	Comprehensive information	3	2019-04-25	高血压不能碰的菜与水果，贪吃一口血压飙升！	2	2	1	0	5	2	2	2	2	2	10	1	1	1	1	1	5	2	2	2	6	0	1	2	3	2	1	3
名医养生	yy212203	1071.7	暂未认证	No	Individual	Comprehensive information	4	2019-04-25	手上一奇穴，让你肝血充足眼睛亮，颈、肩、腰的毛病它都管用	2	2	1	1	6	0	1	2	2	2	7	1	2	2	1	2	8	2	1	2	5	0	0	2	2	2	2	4
四川大学华西医院	WestChina_Hospital	1023.79	四川大学华西医院	Yes	NOG	Comprehensive information	2	2019-04-15	鼻子长得太悲伤？华西专家说，正确的整形方式能帮你到达鼻子的巅峰！	2	1	1	2	6	1	2	1	2	2	8	1	1	2	1	0	5	1	2	2	5	0	2	2	4	2	2	4
浙江大健康	zjdjk2	1004.63	钱江报系有限公司	Yes	Company	Heath of key population健康	2	2019-04-27	“药草皇后”蒲公英，没想到用来泡水这么厉害！	2	2	1	1	6	1	1	1	2	2	7	2	2	2	1	1	8	1	2	2	5	0	1	2	3	2	1	3
浙江大健康	zjdjk4	1004.63	钱江报系有限公司	Yes	Company	Heath of key population健康	4	2019-04-27	这么多年，我们可能误解了猪油！什么时候吃什么油，今天就讲清楚	2	1	1	2	6	0	1	2	2	2	7	1	2	2	1	1	7	1	2	2	5	1	1	2	4	2	1	3
养生中国	YANGSHENG-CN	976.69	中国中医药报社	No	NOG	TCM	1	2019-04-27	千万别再挖蒲公英了，让人震惊，赶紧告诉家人！	2	1	0	1	4	1	2	1	2	2	8	1	2	2	1	1	7	2	2	2	6	0	2	2	4	2	1	3
新经络	QQQ714742875	937.14	暂未认证	No	Individual	TCM	1	2019-04-25	光脚调养，一个流传在民间的不老术，人人都能做！	2	2	1	0	5	1	2	1	2	2	8	1	1	1	1	1	5	2	2	2	6	0	2	2	4	2	2	4
成都商报四川名医	scmingyi	922.72	成都商报社	Yes	NOG	Comprehensive information	1	2019-04-28	你在饭局上做的这些事，正在悄悄透支一个人的生命！现在知道还不晚	2	2	2	2	8	1	2	1	2	2	8	1	2	1	0	0	4	2	1	2	5	0	2	2	4	2	1	3
中国药店	zgyd666	909.1	《中国药店》杂志社有限公司	Yes	Company	TCM	2	2019-04-28	“减肥促销季”来临，这份秘籍请收下！	2	1	1	0	4	2	2	1	1	2	8	2	2	1	2	2	9	1	1	2	4	0	2	2	4	2	1	3
人卫健康	renweijiankang		人民卫生出版社有限公司	Yes	Company	Comprehensive information	2	2019-04-27	怎样用日常最常见的食材滋养五脏？	2	2	1	1	6	0	0	0	2	2	4	2	2	2	2	2	10	2	2	2	6	0	2	2	4	2	0	2
郑州大学附属郑州中心医院	zzszxyywx	893.65	郑州市中心医院	Yes	NOG	Comprehensive information	2	2019-04-28	养肩，运动才是最好的“药”	2	2	1	0	5	1	2	1	2	2	8	1	1	1	1	1	5	2	2	2	6	0	2	2	4	2	2	4
三甲传真	sanjiachuanzhen	1244.71	暂未认证	No	Individual	Comprehensive information	1	2019-04-23	这种“水果”能致死，千万别吃！请把这些病例转发提醒所有人	2	1	2	2	7	1	1	1	2	1	6	1	2	2	2	2	9	2	2	1	5	0	2	1	3	2	1	3
丁香生活研究所	baojiandaifu	1163.55	杭州联科美讯生物医药技术有限公司	Yes	Company	Comprehensive information	2	2019-04-19	土豆配米饭，为什么不能吃？	2	1	1	1	5	1	2	2	1	2	8	2	2	2	1	1	8	2	2	2	6	0	2	1	3	2	1	3
中医养生	zhongyi703	1137.27	暂未认证	No	Individual	Comprehensive information	2	2019-04-23	11点后睡的人，白开水里一定要加一点它！让肝越来越好	2	2	2	1	7	2	1	1	2	1	7	1	2	2	2	2	9	1	2	2	5	0	1	1	2	2	1	3
零点养身	lingdianys	1114.53	太原零点科技有限公司	Yes	Company	Rational diet	2	2019-04-25	四月吃它，把恶意、湿气、病毒统统扫除！	2	2	1	2	7	1	1	2	2	2	8	2	1	2	2	1	8	2	1	2	5	0	1	1	2	2	1	3
脉脉养生	mmysvip	1100.52	香河县脉脉养生堂	Yes	Individual	Comprehensive information	2	2019-04-24	百香果你还在吃吗？赶紧看，都怪我发太晚了！	2	2	1	1	6	1	2	1	2	2	8	2	2	2	0	0	6	2	2	2	6	0	1	2	3	2	2	4
国医大师健康	gydsys	1076.01	湖南潇湘晨报传媒经营有限公司	Yes	Company	Comprehensive information	1	2019-04-25	体重与死亡率的关系被发现了！万万没想到，原来这样的体重最长寿	2	2	1	1	6	1	2	1	2	2	8	1	1	1	1	1	5	2	2	2	6	1	2	2	5	2	1	3
黄帝内经与健康生活	hdnjyjksh	1026.82	暂未认证	No	Individual	Comprehensive information	1	2019-04-25	1个动作只要3分钟，气血传遍全身，颈椎腰椎都好了！	2	2	2	1	7	2	2	1	2	2	9	0	1	1	1	0	3	2	2	2	6	0	2	2	4	2	2	4
健康圈	amy6562	1008.29	江阴三只狐狸网络科技有限公司	Yes	Company	Comprehensive information	1	2019-04-27	27岁二胎妈妈，熬夜猝死！长期熬夜，还伤肝、伤精、伤卵	2	1	2	2	7	1	2	2	2	2	9	0	1	1	1	0	3	2	2	2	6	0	2	2	4	2	2	4
健身训练营	jianshenxunlianying	1003.81	山西联创盛世文化传播有限公司	No	Company	Sports and health	4	2019-04-27	超酸爽的胸背超级组，简直了…	2	2	1	1	6	2	2	1	2	2	9	0	1	2	2	1	6	2	1	2	5	0	2	1	3	2	2	4
邵逸夫医院	srrsh199406	994.06	浙江大学医学院附属邵逸夫医院(浙江省邵逸夫医院)	Yes	NOG	Type of content	2	2019-04-27	硬核科普 | 心脏支架是怎么装进去的	2	2	2	1	7	0	2	0	2	2	6	2	1	2	1	1	7	2	1	2	5	1	2	1	4	2	2	4
新经络	QQQ714742875	938.14	暂未认证	No	Individual	TCM	2	2019-04-25	脸上长斑体内必有淤！看看淤在哪了？	2	2	1	0	5	1	2	1	2	2	8	1	1	1	1	2	6	2	2	2	6	0	2	2	4	2	2	4
企鹅杏仁	kcfdoctor	935.43	上海爱海斯信息技术有限公司	Yes	Company	Comprehensive information	2	2019-04-25	脸上有斑很抓狂？淡化色斑可以这么做	2	2	1	2	7	2	2	2	2	2	10	2	2	1	0	0	5	2	2	2	6	0	2	1	3	2	0	2
丁香妈妈	DingXiangMaMi	1263.67	杭州联科美讯生物医药技术有限公司	Yes	Company	Heath of key population健康	4	2019-04-21	这份假期带娃出行超安全必备药品清单，值得收藏！	2	2	2	1	7	1	1	0	2	2	6	2	2	2	2	1	9	2	2	2	6	1	2	1	4	1	1	2
BTV我是大医生官微	woshidayisheng	1210.85	北京京视卫星传媒有限责任公司	Yes	Company	Comprehensive information	1	2019-04-23	它才是超级抗氧化剂，堪称“植物黄金”！抗衰老、防疾病、强体质…男女都需要	1	1	2	1	5	1	2	2	2	2	9	2	2	1	1	1	7	2	2	2	6	1	1	2	4	2	1	3
健康时报	jksb2013	1194.5	《健康时报》社有限责任公司	Yes	Company	Comprehensive information	3	2019-04-21	“大姨妈”保健手册，比“喝热水”有用多了！转给女性朋友！	2	2	2	2	8	1	2	2	2	2	9	1	2	2	2	0	7	1	2	2	5	0	1	2	3	2	0	2
第十一诊室	ConsultingRoom_13	1177.28	北京六知健康管理有限公司	Yes	Company	Comprehensive information	3	2019-04-23	姑娘，这三种情况才需要补充维生素！	2	1	2	2	7	1	2	1	2	2	8	1	2	1	1	1	6	1	2	2	5	1	2	2	5	2	1	3
养生固本健康人生	infinitus_ysgbjkrs	1149.55	无限极(中国)有限公司	Yes	Company	Rational diet	1	2019-04-23	工作996，疲劳到过劳？意外可能比明天来得更早	2	1	2	2	7	1	2	2	2	2	9	2	2	1	0	0	5	2	2	2	6	0	1	2	3	2	2	4
华医网	huayiwang91	1114.31	北京华医网科技股份有限公司	Yes	Company	Comprehensive information	3	2019-04-25	男子吃不下饭，一查竟患上3种癌！这种坏习惯很多人都有！	2	1	1	2	6	1	1	2	2	2	8	1	1	2	2	1	7	1	2	2	5	1	2	1	4	2	2	4
院长在线	present-wired	1114.15	广州中邑复观品牌策划有限公司	Yes	Company	Comprehensive information	2	2019-04-25	吃蛋好处多，但这几个“坏蛋”千万少吃，看完第一个我就慌了	2	2	2	1	7	1	2	2	2	2	9	1	2	2	0	0	5	2	2	2	6	0	2	2	4	2	1	3
院长在线	present-wired	1114.15	广州中邑复观品牌策划有限公司	Yes	Company	Comprehensive information	3	2019-04-25	骨科专家从来不做9种姿势，你却天天在做	2	1	2	2	7	1	1	2	2	2	8	0	2	2	2	1	7	1	2	2	5	0	2	2	4	2	1	3
脉脉养生	mmysvip	1100.52	香河县脉脉养生堂	Yes	Individual	Comprehensive information	3	2019-04-23	这10张表，啥病吃啥，一目了然，非常实用！	2	1	1	1	5	2	2	2	2	2	10	0	1	2	2	2	7	1	1	2	4	0	2	2	4	2	2	4
国医大师健康	gydsys	1076.01	湖南潇湘晨报传媒经营有限公司	Yes	Company	Comprehensive information	2	2019-04-25	人人家中都用的油壶，忘记做这件事，轻则伤肝重则致癌！	2	2	2	1	7	0	1	1	2	2	6	2	2	2	2	0	8	2	2	2	6	0	2	2	4	2	1	3
名医话养生	mh9818	980.65	暂未认证	No	Individual	Comprehensive information	2	2019-04-27	血栓是吃出来的，这四种食物一定要少吃或不吃	2	1	2	1	6	1	2	1	2	2	8	1	2	1	2	0	6	2	2	2	6	1	2	2	5	2	1	3
中医养生与健康	okzyys	971.21	暂未认证	No	Individual	Rational diet	2	2019-04-27	睡前吃五粒，大补肝肾，升免疫，降三高，一个月之后傻眼了！	2	2	1	2	7	1	2	2	2	2	9	2	2	1	0	0	5	2	2	2	6	0	2	2	4	2	1	3
国医名家	guoyimingjia99	934.71	暂未认证	No	Individual	Comprehensive information	2	2019-04-28	这鸡蛋没营养，还很伤身很多人还经常吃！	2	1	1	0	4	2	2	1	2	2	9	2	2	2	2	1	9	1	2	2	5	0	2	2	4	2	1	3
乐约健康	leyijk	918.26	乐约电子科技（上海）有限公司	Yes	Company	Comprehensive information	5	2019-04-22	带孩子打疫苗，家长必知8件事，最后一个99%的家长从没听过！	2	2	2	1	7	1	1	1	2	2	7	1	2	1	1	1	6	2	1	2	5	1	2	2	5	2	2	4
养生每日推送	FDHealth	911.81	《中国家庭医生》杂志社有限公司	Yes	Company	Comprehensive information	2	2019-04-28	常按这个养生穴竟有8大好处！每天3分钟，你将发现惊人变化	2	2	2	1	7	1	2	1	2	2	8	2	2	2	1	1	8	2	1	2	5	0	2	1	3	2	1	3
人卫健康	renweijiankang		人民卫生出版社有限公司	Yes	Company	Comprehensive information	1	2019-04-28	4个方法帮助您的宝宝多吃水果，少吃甜食！	2	2	2	1	7	2	2	2	2	2	10	2	2	1	0	0	5	1	2	1	4	1	2	2	5	2	1	3
中医艾灸养生	zyys899	894.59	暂未认证	No	Individual	TCM	1	2019-04-28	它被称为“洗肠草”，现在吃正合适，益肝又健胃！但这4类人要少吃	2	2	2	0	6	1	2	2	2	2	9	2	2	1	1	1	7	1	2	2	5	0	2	2	4	2	1	3
中医艾灸养生	zyys899	894.59	暂未认证	No	Individual	TCM	1	2019-04-27	女人的“不老米”，男人的“长寿米”！这么吃补肾又祛湿~	2	2	1	1	6	1	0	1	2	2	6	2	2	2	2	2	10	2	2	2	6	0	1	2	3	2	1	3
丁香园	dingxiangwang	1316.13	杭州联科美讯生物医药技术有限公司	Yes	Company	Comprehensive information	4	2019-04-18	他才20岁，却无数次与死神邂逅：那些与恶性肿瘤缠斗的日子	2	2	2	2	8	0	2	2	2	2	8	2	1	2	2	2	9	2	1	2	5	0	0	1	1	2	2	4
养生固本健康人生	infinitus_ysgbjkrs	1149.55	无限极(中国)有限公司	Yes	Company	Rational diet	2	2019-04-22	你离秃头还有多远？进来测测就知道1	2	2	1	1	6	1	2	1	2	2	8	1	2	2	2	1	8	2	2	2	6	0	2	2	4	2	1	3
养生固本健康人生	infinitus_ysgbjkrs	1149.55	无限极(中国)有限公司	Yes	Company	Rational diet	4	2019-04-20	谷雨养生：养三脏，祛湿气	2	2	2	1	7	1	2	2	2	2	9	1	2	2	2	1	8	2	1	2	5	0	1	2	3	2	1	3
名医养生	yy212201	1071.7	暂未认证	No	Individual	Comprehensive information	2	2019-04-25	大脑最爱的食物，核桃只排第4名，第1名谁都想不到！	2	2	1	2	7	1	2	1	2	2	8	1	2	2	2	2	9	1	2	2	5	0	1	2	3	2	1	3
康宝莱微刊	herbalifedaily	1029.1	康宝莱(中国)保健品有限公司	Yes	Company	Sports and health	1	2019-04-25	大脸让你看上去胖了不止十斤！找对方法，还你小瘦脸	2	2	1	1	6	1	1	2	2	2	8	1	2	2	2	2	9	1	1	2	4	1	2	2	5	2	1	3
四川大学华西医院	WestChina_Hospital	1023.79	四川大学华西医院	Yes	NOG	Comprehensive information	1	2019-04-22	风中有朵花粉做的云，一朵过敏的云…你在咳嗽流涕中伤透了心……	2	2	2	2	8	1	1	1	2	2	7	2	2	2	1	1	8	2	2	2	6	0	2	2	4	2	0	2
健康圈	amy6563	1008.29	江阴三只狐狸网络科技有限公司	Yes	Company	Comprehensive information	2	2019-04-27	1颗桂圆3味药，这么吃比人参还滋补！	2	1	2	1	6	1	2	2	2	2	9	1	2	2	1	1	7	2	2	2	6	0	2	2	4	2	1	3
益丰大药房	YF-DYF	977.46	益丰大药房连锁股份有限公司	Yes	Company	Comprehensive information	1	2019-04-27	每天走10000步对身体好？不知道这3个技巧等于白走	2	2	1	0	5	1	2	2	1	2	8	1	2	1	1	1	6	2	2	2	6	2	2	2	6	2	2	4
养生每日推送	FDHealth	912.81	《中国家庭医生》杂志社有限公司	Yes	Company	Comprehensive information	3	2019-04-28	这8个健康谎言人人中招，你中了几个？	2	1	2	0	5	2	2	2	2	2	10	2	2	1	0	1	6	2	2	2	6	1	2	2	5	2	1	3
乳腺癌互助圈	Female_health	889.89	厦门鹅卵石网络科技有限公司	Yes	Company	Heath of key population健康	1	2019-04-28	癌症可能是“省”出来的！这两样东西再不舍也要仍	1	2	2	0	5	1	2	2	2	2	9	1	2	2	2	2	9	2	1	2	5	0	2	2	4	2	1	3
丁香医生	DingXiangYiSheng	1479.35	杭州联科美讯生物医药技术有限公司	Yes	Company	Comprehensive information	3	2019-04-21	草莓竟然能减肥！19个水果的真相让你惊掉下巴	2	2	1	2	7	2	2	2	2	2	10	1	2	1	2	1	7	2	2	2	6	0	2	2	4	1	1	2
脉脉养生	mmaijiu	1252.35	上海政凯信息科技有限公司	No	Individual	Comprehensive information	3	2019-04-21	气血不足，两掌一合，气血自来	2	2	2	1	7	2	2	1	1	2	8	0	1	2	2	2	7	2	1	2	5	1	2	2	5	2	2	4
名医养生	yy212202	1071.7	暂未认证	No	Individual	Comprehensive information	3	2019-04-25	“垫垫脚”看你还能活多久！沿用800年的养生方法，值得一看	2	2	1	2	7	1	2	1	2	2	8	2	2	1	2	1	8	2	2	2	6	0	2	2	4	2	1	3
中医养生堂	zyyst99	934.57	暂未认证	No	Individual	TCM	1	2019-04-28	听歌也能治病！47首珍贵音乐，听过身心舒畅！珍藏	2	1	1	1	5	2	2	2	1	2	9	2	2	2	1	1	8	1	2	2	5	1	2	2	5	2	2	4
健康养身百科大全	dyjkys	905.33	山西微路况科技有限公司	Yes	Company	Comprehensive information	1	2019-04-28	煮绿豆放这两样东西，清热解毒，气血双补	2	1	1	0	4	2	2	2	2	2	10	2	2	2	2	2	10	2	2	2	6	0	2	1	3	2	1	3
丁香医生	DingXiangYiSheng	1479.35	杭州联科美讯生物医药技术有限公司	Yes	Company	Comprehensive information	1	2019-04-22	孩子发烧，能吃药就吃药，千万别打针	2	2	2	2	8	0	2	1	2	2	7	2	1	2	2	1	8	2	2	2	6	1	1	2	4	2	2	4
院长在线	present-wired	1114.15	广州中邑复观品牌策划有限公司	Yes	Company	Comprehensive information	4	2019-04-25	最新“膝盖使用说明书”，不看就亏了	2	2	1	2	7	1	2	1	2	2	8	2	1	2	2	2	9	1	2	2	5	0	2	2	4	2	2	4
国医大师健康	gydsys	1076.01	湖南潇湘晨报传媒经营有限公司	Yes	Company	Comprehensive information	4	2019-04-25	它比肉营养百倍，降压、护心、补钙、防痴呆…关键还便宜	2	2	1	1	6	2	2	2	2	2	10	2	2	2	2	1	9	2	2	2	6	0	1	2	3	2	1	3
黄帝内经与健康生活	hdnjyjksh	1026.82	暂未认证	No	Individual	Comprehensive information	3	2019-04-25	原来水果要按月份吃，4月吃这个清热降燥，效果更好	2	1	1	0	4	2	2	2	2	2	10	2	2	1	2	2	9	2	2	2	6	1	2	2	5	2	1	3
四川大学华西医院	WestChina_Hospital	1023.79	四川大学华西医院	Yes	NOG	Comprehensive information	3	2019-04-15	娃娃腿纹不对称就是髋关节发育有问题？不，80%都是正常的！	2	2	2	2	8	1	1	2	2	2	8	2	1	2	1	0	6	2	2	2	6	1	2	2	5	2	2	4
健身	fitnesshot	986.15	暂未认证	No	Individual	Sports and health	3	2019-04-27	健身房必须练的7大黄金动作，给你完美肌肉！	2	2	1	0	5	2	2	2	2	2	10	2	2	2	2	1	9	2	1	2	5	0	2	2	4	2	2	4
名医话养生	mh9818	980.65	暂未认证	No	Individual	Comprehensive information	1	2019-04-27	风油精抹两滴在脚上，没想到效果竟然这么好！后悔现在才知道！	2	2	1	1	6	2	2	2	2	2	10	2	2	2	2	1	9	2	1	2	5	0	2	2	4	2	1	3
名医话养生	mh9818	980.65	暂未认证	No	Individual	Comprehensive information	4	2019-04-27	豆腐和它是天生一对，一起吃堪称”钙王“，吃过都说好！	2	2	1	2	7	1	2	1	2	2	8	2	2	2	2	2	10	2	1	2	5	0	2	2	4	2	1	3
健康谈	jiankangtan001	953.86	上海德吉文化传播有限公司	Yes	Company	Comprehensive information	1	2019-04-27	水杯选不对，喝水都危险！六种材质的水杯，哪个更好？	2	2	1	1	6	0	2	1	2	2	7	2	2	2	2	2	10	2	2	2	6	1	2	2	5	2	1	3
健康养生秘诀	jkysmj1314	916.93	暂未认证	No	Individual	Comprehensive information	5	2019-04-28	这张图，若你看到线是弯的，眼睛就可能出了问题！孩测老花、近视、色盲	2	2	1	1	6	2	2	2	2	2	10	1	2	2	1	1	7	2	2	2	6	0	2	2	4	2	2	4
国医名家	guoyimingjia99	935.71	暂未认证	No	Individual	Comprehensive information	3	2019-04-28	牛奶骨头汤统统靠边！它才是最便宜的钙片，纯天然！打死也想不到	2	2	1	2	7	1	2	1	2	2	8	2	2	2	2	2	10	2	2	2	6	1	2	1	4	2	1	3
江西省中医院	jxszyydyh	886.33	江西中医药大学附属医院	Yes	NOG	Comprehensive information	4	2019-04-28	舌尖上的“哮喘”，哮喘饮食宜忌	2	1	2	1	6	1	2	2	2	2	9	1	2	2	2	2	9	2	2	2	6	1	2	2	5	2	1	3
企鹅杏仁	kcfdoctor	934.43	上海爱海斯信息技术有限公司	Yes	Company	Comprehensive information	1	2019-04-25	肠癌为什么盯上你？有着4种症状，可能已经是早期 | 癌症专题	2	2	2	2	8	1	2	1	1	2	7	1	2	2	2	2	9	2	2	2	6	1	2	2	5	2	2	4
中国医学论坛报	CMT-zonghe	925.11	中国医学论坛报社	Yes	NOG	Medical scientific research	1	2019-04-28	治疗失眠不一定只靠安眠药，试试这三种疗法	2	2	2	2	8	1	2	2	2	2	9	2	2	2	2	2	10	2	2	1	5	1	2	2	5	2	1	3
浙大二院	zyey1869	919.01	浙江大学医学院附属第二医院、浙江省第二医院	Yes	NOG	Comprehensive information	1	2019-04-28	30万一口牙，很多人都刷错了！干货来了，实用的刷牙宝典（电动篇）	2	2	2	1	7	2	2	2	2	2	10	2	2	2	2	2	10	2	1	2	5	0	2	2	4	2	2	4
养生固本健康人生	infinitus_ysgbjkrs	1149.55	无限极(中国)有限公司	Yes	Company	Rational diet	3	2019-04-21	让蚊子不爱你，应该这样做！	2	2	2	2	8	2	2	2	2	2	10	1	2	2	2	1	8	2	2	2	6	2	2	2	6	2	1	3
健康之路	yihu4006677402	1018.15	福建健康之路健康管理有限公司	Yes	Company	Comprehensive information	3	2019-04-24	画健康|有黑眼圈就是肾虚？痔疮膏能去黑眼圈？我特地问了医生…	2	2	2	2	8	2	2	1	2	2	9	2	2	2	2	2	10	1	2	2	5	1	2	2	5	2	2	4
